# Supplementary material for: Multiple long-range host shifts of major Wolbachia supergroups infecting arthropods
Source: Sci Rep. 2022 May 17;12:8131. doi: 10.1038/s41598-022-12299-x (PMC9114371; doi:10.1038/s41598-022-12299-x)
Supplement: Supplementary file 7 — Supplementary Table 1. [file 41598_2022_12299_MOESM7_ESM.xlsx]

## Sheet: full_host_wolb_info
Supplementary table 1. Table showing Wolbachia assembly codes, hosts and number of orthologous genes
host	wolb	code	n_genes	n_50_genes
Cardiocondyla obscurior	WOLB0001	CACPRX010000001-CACPRX010000572	191	33
Dufourea novaeangliae	WOLB0002	CACPRQ010000001-CACPRQ010000166	362	50
Dufourea novaeangliae	WOLB0003	CACPRH010000001-CACPRH010000167	361	50
Dufourea novaeangliae	WOLB0004	CACPRS010000001-CACPRS010000170	358	50
Dufourea novaeangliae	WOLB0005	CACPRR010000001-CACPRR010000222	347	50
Lasioglossum albipes	WOLB0006	CACPRV010000001-CACPRV010000229	354	50
Lasioglossum albipes	WOLB0007	CACPRW010000001-CACPRW010000329	342	50
Lasioglossum albipes	WOLB0008	CACPRU010000001-CACPRU010000302	336	49
Lasioglossum albipes	WOLB0009	CACPRM010000001-CACPRM010000410	312	48
Lasioglossum albipes	WOLB0010	CACPRT010000001-CACPRT010000446	281	48
Lasioglossum albipes	WOLB0011	CACPRO010000001-CACPRO010000441	288	46
Diabrotica virgifera	WOLB0013	CACPRI010000001-CACPRI010000108	353	50
Diabrotica virgifera	WOLB0014	CACPRG010000001-CACPRG010000126	337	49
Diabrotica virgifera	WOLB0015	CACPRJ010000001-CACPRJ010000107	353	50
Diabrotica virgifera	WOLB0016	CACPRK010000001-CACPRK010000102	353	50
Diabrotica virgifera	WOLB0017	CACPRL010000001-CACPRL010000108	354	50
Diabrotica virgifera	WOLB0018	CACPRN010000001-CACPRN010000119	346	50
Diabrotica virgifera	WOLB0019	CACPSM010000001-CACPSM010000113	349	50
Diabrotica virgifera	WOLB0020	CACPSJ010000001-CACPSJ010000120	353	50
Diabrotica virgifera	WOLB0021	CACPSH010000001-CACPSH010000099	356	50
Diabrotica virgifera	WOLB0022	CACPSC010000001-CACPSC010000109	357	50
Diabrotica virgifera	WOLB0023	CACPSF010000001-CACPSF010000110	345	50
Diabrotica virgifera	WOLB0024	CACPSA010000001-CACPSA010000112	350	50
Diabrotica virgifera	WOLB0025	CACPSE010000001-CACPSE010000108	349	50
Diabrotica virgifera	WOLB0026	CACPSQ010000001-CACPSQ010000114	345	50
Diabrotica virgifera	WOLB0027	CACPSI010000001-CACPSI010000116	341	50
Diabrotica virgifera	WOLB0028	CACPSP010000001-CACPSP010000109	348	50
Diabrotica virgifera	WOLB0029	CACPSD010000001-CACPSD010000108	348	50
Diabrotica virgifera	WOLB0030	CACPSG010000001-CACPSG010000113	348	50
Diabrotica virgifera	WOLB0031	CACPSR010000001-CACPSR010000121	340	49
Diabrotica virgifera	WOLB0032	CACPSB010000001-CACPSB010000115	346	50
Diabrotica virgifera	WOLB0033	CACPRY010000001-CACPRY010000097	352	50
Diabrotica virgifera	WOLB0034	CACPRZ010000001-CACPRZ010000112	349	50
Diaphorina citri	WOLB0044	CACPTJ010000001-CACPTJ010000127	361	50
Diaphorina citri	WOLB0045	CACPTI010000001-CACPTI010000132	361	50
Diaphorina citri	WOLB0046	CACPTD010000001-CACPTD010000132	360	50
Diaphorina citri	WOLB0047	CACPTG010000001-CACPTG010000128	360	50
Diaphorina citri	WOLB0048	CACPTN010000001-CACPTN010000234	335	48
Diaphorina citri	WOLB0049	CACPTO010000001-CACPTO010000236	338	48
Diaphorina citri	WOLB0050	CACPTQ010000001-CACPTQ010000450	260	38
Diaphorina citri	WOLB0051	CACPTR010000001-CACPTR010000464	249	39
Diaphorina citri	WOLB0052	CACPTP010000001-CACPTP010000130	358	50
Drosophila ananassae	WOLB0056	CACPTK010000001-CACPTK010000202	360	50
Drosophila ananassae	WOLB0057	CACPSU010000001-CACPSU010000207	360	50
Drosophila ananassae	WOLB0058	CACPSX010000001-CACPSX010000200	360	50
Drosophila ananassae	WOLB0059	CACPSZ010000001-CACPSZ010000224	358	50
Drosophila ananassae	WOLB0060	CACPSS010000001-CACPSS010000194	359	50
Drosophila ananassae	WOLB0061	CACPSV010000001-CACPSV010000248	347	50
Drosophila ananassae	WOLB0062	CACPSW010000001-CACPSW010000271	329	50
Drosophila ananassae	WOLB0063	CACPSY010000001-CACPSY010000306	310	47
Drosophila ananassae	WOLB0064	CACPST010000001-CACPST010000355	306	49
Drosophila ananassae	WOLB0065	CACPTB010000001-CACPTB010000372	300	48
Drosophila ananassae	WOLB0066	CACPTA010000001-CACPTA010000363	304	50
Drosophila ananassae	WOLB0067	CACRAW010000001-CACRAW010000376	301	49
Drosophila ananassae	WOLB0068	CACRBE010000001-CACRBE010000394	295	47
Drosophila ananassae	WOLB0069	CACRBG010000001-CACRBG010000338	309	47
Drosophila ananassae	WOLB0070	CACRBB010000001-CACRBB010000395	293	49
Drosophila ananassae	WOLB0071	CACRCE010000001-CACRCE010000400	291	47
Drosophila ananassae	WOLB0072	CACRAZ010000001-CACRAZ010000381	293	47
Drosophila ananassae	WOLB0073	CACRBH010000001-CACRBH010000389	299	50
Drosophila ananassae	WOLB0074	CACRCA010000001-CACRCA010000412	290	47
Drosophila ananassae	WOLB0075	CACRBF010000001-CACRBF010000371	294	49
Drosophila ananassae	WOLB0076	CACRBK010000001-CACRBK010000405	236	40
Drosophila mauritiana	WOLB0077	CACRBC010000001-CACRBC010000052	361	50
Drosophila mauritiana	WOLB0078	CACRAY010000001-CACRAY010000052	361	50
Drosophila mauritiana	WOLB0079	CACRAX010000001-CACRAX010000051	360	50
Drosophila mauritiana	WOLB0080	CACRAT010000001-CACRAT010000100	354	49
Drosophila melanogaster	WOLB0081	CACRAU010000001-CACRAU010000106	361	50
Drosophila melanogaster	WOLB0082	CACRBD010000001-CACRBD010000106	361	50
Drosophila melanogaster	WOLB0083	CACRAV010000001-CACRAV010000107	361	50
Drosophila melanogaster	WOLB0084	CACRBA010000001-CACRBA010000106	361	50
Drosophila melanogaster	WOLB0085	CACPUJ010000001-CACPUJ010000107	361	50
Drosophila melanogaster	WOLB0086	CACPUL010000001-CACPUL010000108	361	50
Drosophila melanogaster	WOLB0087	CACPUO010000001-CACPUO010000107	361	50
Drosophila melanogaster	WOLB0088	CACPUP010000001-CACPUP010000114	361	50
Drosophila melanogaster	WOLB0089	CACPUI010000001-CACPUI010000117	361	50
Drosophila melanogaster	WOLB0090	CACPUS010000001-CACPUS010000105	361	50
Drosophila melanogaster	WOLB0091	CACPUG010000001-CACPUG010000107	361	50
Drosophila melanogaster	WOLB0092	CACPVF010000001-CACPVF010000109	361	50
Drosophila melanogaster	WOLB0093	CACPUM010000001-CACPUM010000118	361	50
Drosophila melanogaster	WOLB0094	CACPUT010000001-CACPUT010000113	361	50
Drosophila melanogaster	WOLB0095	CACPUU010000001-CACPUU010000113	361	50
Drosophila melanogaster	WOLB0096	CACPUN010000001-CACPUN010000115	360	50
Drosophila melanogaster	WOLB0097	CACPUK010000001-CACPUK010000117	361	50
Drosophila melanogaster	WOLB0098	CACPUH010000001-CACPUH010000116	361	50
Drosophila melanogaster	WOLB0099	CACPTU010000001-CACPTU010000115	361	50
Drosophila melanogaster	WOLB0100	CACPUQ010000001-CACPUQ010000115	361	50
Drosophila melanogaster	WOLB0101	CACPUF010000001-CACPUF010000115	361	50
Drosophila melanogaster	WOLB0102	CACPUE010000001-CACPUE010000115	361	50
Drosophila melanogaster	WOLB0103	CACPUW010000001-CACPUW010000115	361	50
Drosophila melanogaster	WOLB0104	CACPUX010000001-CACPUX010000115	361	50
Drosophila melanogaster	WOLB0105	CACPUZ010000001-CACPUZ010000117	361	50
Drosophila melanogaster	WOLB0106	CACPVC010000001-CACPVC010000116	361	50
Drosophila melanogaster	WOLB0107	CACPUY010000001-CACPUY010000115	361	50
Drosophila melanogaster	WOLB0108	CACPUB010000001-CACPUB010000115	361	50
Drosophila melanogaster	WOLB0109	CACPUR010000001-CACPUR010000115	361	50
Drosophila melanogaster	WOLB0110	CACPUC010000001-CACPUC010000116	361	50
Drosophila melanogaster	WOLB0111	CACPTV010000001-CACPTV010000113	361	50
Drosophila melanogaster	WOLB0112	CACPVB010000001-CACPVB010000115	361	50
Drosophila melanogaster	WOLB0113	CACPVE010000001-CACPVE010000115	361	50
Drosophila melanogaster	WOLB0114	CACPTZ010000001-CACPTZ010000117	361	50
Drosophila melanogaster	WOLB0115	CACPVD010000001-CACPVD010000115	361	50
Drosophila melanogaster	WOLB0116	CACPTW010000001-CACPTW010000107	361	50
Drosophila melanogaster	WOLB0117	CACPUV010000001-CACPUV010000107	361	50
Drosophila melanogaster	WOLB0118	CACPUD010000001-CACPUD010000108	361	50
Drosophila melanogaster	WOLB0119	CACPTY010000001-CACPTY010000108	361	50
Drosophila melanogaster	WOLB0120	CACPUA010000001-CACPUA010000109	361	50
Drosophila melanogaster	WOLB0121	CACPVA010000001-CACPVA010000112	361	50
Drosophila melanogaster	WOLB0122	CACPTX010000001-CACPTX010000114	361	50
Drosophila melanogaster	WOLB0123	CACPVG010000001-CACPVG010000113	361	50
Drosophila melanogaster	WOLB0124	CACPVH010000001-CACPVH010000116	361	50
Drosophila melanogaster	WOLB0125	CACPVI010000001-CACPVI010000115	361	50
Drosophila melanogaster	WOLB0126	CACPVO010000001-CACPVO010000116	361	50
Drosophila melanogaster	WOLB0127	CACPVX010000001-CACPVX010000114	361	50
Drosophila melanogaster	WOLB0128	CACPVY010000001-CACPVY010000115	361	50
Drosophila melanogaster	WOLB0129	CACPVS010000001-CACPVS010000115	361	50
Drosophila melanogaster	WOLB0130	CACPVP010000001-CACPVP010000116	361	50
Drosophila melanogaster	WOLB0131	CACPVQ010000001-CACPVQ010000112	361	50
Drosophila melanogaster	WOLB0132	CACPVL010000001-CACPVL010000114	361	50
Drosophila melanogaster	WOLB0133	CACPVK010000001-CACPVK010000114	361	50
Drosophila melanogaster	WOLB0134	CACPVM010000001-CACPVM010000115	361	50
Drosophila melanogaster	WOLB0135	CACPVU010000001-CACPVU010000114	361	50
Drosophila melanogaster	WOLB0136	CACPVT010000001-CACPVT010000117	361	50
Drosophila melanogaster	WOLB0137	CACPVW010000001-CACPVW010000115	361	50
Drosophila melanogaster	WOLB0138	CACPVJ010000001-CACPVJ010000120	361	50
Drosophila melanogaster	WOLB0139	CACPVN010000001-CACPVN010000114	361	50
Drosophila melanogaster	WOLB0140	CACPWA010000001-CACPWA010000117	361	50
Drosophila melanogaster	WOLB0141	CACPVR010000001-CACPVR010000114	361	50
Drosophila melanogaster	WOLB0142	CACPVZ010000001-CACPVZ010000115	361	50
Drosophila melanogaster	WOLB0143	CACPVV010000001-CACPVV010000112	361	50
Drosophila melanogaster	WOLB0144	CACPWE010000001-CACPWE010000112	361	50
Drosophila melanogaster	WOLB0145	CACPWG010000001-CACPWG010000115	361	50
Drosophila melanogaster	WOLB0146	CACPWN010000001-CACPWN010000116	361	50
Drosophila melanogaster	WOLB0147	CACPWM010000001-CACPWM010000118	361	50
Drosophila melanogaster	WOLB0148	CACPWO010000001-CACPWO010000117	361	50
Drosophila melanogaster	WOLB0149	CACPWF010000001-CACPWF010000113	361	50
Drosophila melanogaster	WOLB0150	CACPWL010000001-CACPWL010000114	361	50
Drosophila melanogaster	WOLB0151	CACPWB010000001-CACPWB010000116	361	50
Drosophila melanogaster	WOLB0152	CACPWJ010000001-CACPWJ010000116	361	50
Drosophila melanogaster	WOLB0153	CACPWH010000001-CACPWH010000115	361	50
Drosophila melanogaster	WOLB0154	CACPWC010000001-CACPWC010000117	361	50
Drosophila melanogaster	WOLB0155	CACPWK010000001-CACPWK010000114	361	50
Drosophila melanogaster	WOLB0156	CACPWD010000001-CACPWD010000114	361	50
Drosophila melanogaster	WOLB0157	CACPWI010000001-CACPWI010000116	361	50
Drosophila melanogaster	WOLB0158	CACPWR010000001-CACPWR010000115	361	50
Drosophila melanogaster	WOLB0159	CACPWQ010000001-CACPWQ010000120	360	50
Drosophila melanogaster	WOLB0160	CACPWP010000001-CACPWP010000115	361	50
Drosophila melanogaster	WOLB0161	CACPWX010000001-CACPWX010000115	361	50
Drosophila melanogaster	WOLB0162	CACPWU010000001-CACPWU010000115	361	50
Drosophila melanogaster	WOLB0163	CACPWT010000001-CACPWT010000114	361	50
Drosophila melanogaster	WOLB0164	CACPWY010000001-CACPWY010000114	361	50
Drosophila melanogaster	WOLB0165	CACQAY010000001-CACQAY010000114	361	50
Drosophila melanogaster	WOLB0166	CACPWV010000001-CACPWV010000117	361	50
Drosophila melanogaster	WOLB0167	CACPWW010000001-CACPWW010000114	361	50
Drosophila melanogaster	WOLB0168	CACPWS010000001-CACPWS010000116	361	50
Drosophila melanogaster	WOLB0169	CACPWZ010000001-CACPWZ010000117	361	50
Drosophila melanogaster	WOLB0170	CACPXH010000001-CACPXH010000114	361	50
Drosophila melanogaster	WOLB0171	CACPXE010000001-CACPXE010000114	361	50
Drosophila melanogaster	WOLB0172	CACPXK010000001-CACPXK010000113	361	50
Drosophila melanogaster	WOLB0173	CACPXD010000001-CACPXD010000115	361	50
Drosophila melanogaster	WOLB0174	CACPXF010000001-CACPXF010000117	361	50
Drosophila melanogaster	WOLB0175	CACPXA010000001-CACPXA010000114	361	50
Drosophila melanogaster	WOLB0176	CACPXG010000001-CACPXG010000116	361	50
Drosophila melanogaster	WOLB0177	CACPXJ010000001-CACPXJ010000114	361	50
Drosophila melanogaster	WOLB0178	CACPXC010000001-CACPXC010000115	361	50
Drosophila melanogaster	WOLB0179	CACPXL010000001-CACPXL010000113	361	50
Drosophila melanogaster	WOLB0180	CACPXB010000001-CACPXB010000114	361	50
Drosophila melanogaster	WOLB0181	CACPXI010000001-CACPXI010000115	361	50
Drosophila melanogaster	WOLB0182	CACPXV010000001-CACPXV010000114	361	50
Drosophila melanogaster	WOLB0183	CACPXT010000001-CACPXT010000117	361	50
Drosophila melanogaster	WOLB0184	CACPXQ010000001-CACPXQ010000114	361	50
Drosophila melanogaster	WOLB0185	CACPYB010000001-CACPYB010000115	361	50
Drosophila melanogaster	WOLB0186	CACPXP010000001-CACPXP010000118	361	50
Drosophila melanogaster	WOLB0187	CACPYA010000001-CACPYA010000118	361	50
Drosophila melanogaster	WOLB0188	CACPXX010000001-CACPXX010000120	361	50
Drosophila melanogaster	WOLB0189	CACPXY010000001-CACPXY010000120	361	50
Drosophila melanogaster	WOLB0190	CACPYC010000001-CACPYC010000123	361	50
Drosophila melanogaster	WOLB0191	CACPXS010000001-CACPXS010000116	361	50
Drosophila melanogaster	WOLB0192	CACPXR010000001-CACPXR010000117	361	50
Drosophila melanogaster	WOLB0193	CACPXU010000001-CACPXU010000119	361	50
Drosophila melanogaster	WOLB0194	CACPXZ010000001-CACPXZ010000117	361	50
Drosophila melanogaster	WOLB0195	CACPXW010000001-CACPXW010000119	361	50
Drosophila melanogaster	WOLB0196	CACPXM010000001-CACPXM010000124	359	50
Drosophila melanogaster	WOLB0197	CACPXO010000001-CACPXO010000117	361	50
Drosophila melanogaster	WOLB0198	CACPXN010000001-CACPXN010000118	361	50
Drosophila melanogaster	WOLB0199	CACPYD010000001-CACPYD010000122	361	50
Drosophila melanogaster	WOLB0200	CACPYF010000001-CACPYF010000116	361	50
Drosophila melanogaster	WOLB0201	CACPYH010000001-CACPYH010000117	361	50
Drosophila melanogaster	WOLB0202	CACPYG010000001-CACPYG010000117	361	50
Drosophila melanogaster	WOLB0203	CACPYE010000001-CACPYE010000118	361	50
Drosophila melanogaster	WOLB0204	CACPYI010000001-CACPYI010000117	361	50
Drosophila melanogaster	WOLB0205	CACPYJ010000001-CACPYJ010000117	361	50
Drosophila melanogaster	WOLB0206	CACPYK010000001-CACPYK010000117	361	50
Drosophila melanogaster	WOLB0207	CACPYU010000001-CACPYU010000119	361	50
Drosophila melanogaster	WOLB0208	CACPYV010000001-CACPYV010000117	361	50
Drosophila melanogaster	WOLB0209	CACPYL010000001-CACPYL010000117	360	50
Drosophila melanogaster	WOLB0210	CACPYP010000001-CACPYP010000116	361	50
Drosophila melanogaster	WOLB0211	CACPYS010000001-CACPYS010000117	361	50
Drosophila melanogaster	WOLB0212	CACPYM010000001-CACPYM010000118	361	50
Drosophila melanogaster	WOLB0213	CACPYR010000001-CACPYR010000117	361	50
Drosophila melanogaster	WOLB0214	CACPYQ010000001-CACPYQ010000118	361	50
Drosophila melanogaster	WOLB0215	CACPYO010000001-CACPYO010000116	361	50
Drosophila melanogaster	WOLB0216	CACPYT010000001-CACPYT010000117	361	50
Drosophila melanogaster	WOLB0217	CACPYN010000001-CACPYN010000117	361	50
Drosophila melanogaster	WOLB0218	CACPYY010000001-CACPYY010000117	361	50
Drosophila melanogaster	WOLB0219	CACPYZ010000001-CACPYZ010000117	361	50
Drosophila melanogaster	WOLB0220	CACPZB010000001-CACPZB010000118	361	50
Drosophila melanogaster	WOLB0221	CACPZC010000001-CACPZC010000116	361	50
Drosophila melanogaster	WOLB0222	CACPZI010000001-CACPZI010000119	361	50
Drosophila melanogaster	WOLB0223	CACPZJ010000001-CACPZJ010000118	361	50
Drosophila melanogaster	WOLB0224	CACPYW010000001-CACPYW010000119	361	50
Drosophila melanogaster	WOLB0225	CACPZA010000001-CACPZA010000117	361	50
Drosophila melanogaster	WOLB0226	CACPZD010000001-CACPZD010000117	361	50
Drosophila melanogaster	WOLB0227	CACPZH010000001-CACPZH010000109	361	50
Drosophila melanogaster	WOLB0228	CACPZG010000001-CACPZG010000110	361	50
Drosophila melanogaster	WOLB0229	CACPYX010000001-CACPYX010000116	361	50
Drosophila melanogaster	WOLB0230	CACPZF010000001-CACPZF010000117	361	50
Drosophila melanogaster	WOLB0231	CACPZE010000001-CACPZE010000117	361	50
Drosophila melanogaster	WOLB0232	CACPZM010000001-CACPZM010000116	361	50
Drosophila melanogaster	WOLB0233	CACPZL010000001-CACPZL010000116	361	50
Drosophila melanogaster	WOLB0234	CACPZK010000001-CACPZK010000113	361	50
Drosophila melanogaster	WOLB0235	CACPZS010000001-CACPZS010000118	361	50
Drosophila melanogaster	WOLB0236	CACPZP010000001-CACPZP010000120	361	50
Drosophila melanogaster	WOLB0237	CACPZR010000001-CACPZR010000115	361	50
Drosophila melanogaster	WOLB0238	CACPZN010000001-CACPZN010000115	361	50
Drosophila melanogaster	WOLB0239	CACPZO010000001-CACPZO010000119	361	50
Drosophila melanogaster	WOLB0240	CACPZQ010000001-CACPZQ010000117	361	50
Drosophila melanogaster	WOLB0241	CACPZU010000001-CACPZU010000119	361	50
Drosophila melanogaster	WOLB0242	CACPZX010000001-CACPZX010000117	361	50
Drosophila melanogaster	WOLB0243	CACPZZ010000001-CACPZZ010000117	361	50
Drosophila melanogaster	WOLB0244	CACPZT010000001-CACPZT010000123	361	50
Drosophila melanogaster	WOLB0245	CACPZW010000001-CACPZW010000118	361	50
Drosophila melanogaster	WOLB0246	CACQAD010000001-CACQAD010000117	361	50
Drosophila melanogaster	WOLB0247	CACQAE010000001-CACQAE010000120	360	50
Drosophila melanogaster	WOLB0248	CACQAF010000001-CACQAF010000118	361	50
Drosophila melanogaster	WOLB0249	CACQAB010000001-CACQAB010000117	361	50
Drosophila melanogaster	WOLB0250	CACPZV010000001-CACPZV010000118	361	50
Drosophila melanogaster	WOLB0251	CACQAA010000001-CACQAA010000118	361	50
Drosophila melanogaster	WOLB0252	CACPZY010000001-CACPZY010000117	361	50
Drosophila melanogaster	WOLB0253	CACQAC010000001-CACQAC010000119	361	50
Drosophila melanogaster	WOLB0254	CACQAJ010000001-CACQAJ010000118	361	50
Drosophila melanogaster	WOLB0255	CACQAV010000001-CACQAV010000120	361	50
Drosophila melanogaster	WOLB0256	CACQAH010000001-CACQAH010000121	361	50
Drosophila melanogaster	WOLB0257	CACQAI010000001-CACQAI010000118	361	50
Drosophila melanogaster	WOLB0258	CACQAK010000001-CACQAK010000118	361	50
Drosophila melanogaster	WOLB0259	CACQAG010000001-CACQAG010000117	361	50
Drosophila melanogaster	WOLB0260	CACQAU010000001-CACQAU010000117	361	50
Drosophila melanogaster	WOLB0261	CACQAN010000001-CACQAN010000121	357	50
Drosophila melanogaster	WOLB0262	CACQAL010000001-CACQAL010000119	358	50
Drosophila melanogaster	WOLB0263	CACQAR010000001-CACQAR010000118	361	50
Drosophila melanogaster	WOLB0264	CACQAT010000001-CACQAT010000116	361	50
Drosophila melanogaster	WOLB0265	CACQAP010000001-CACQAP010000116	361	50
Drosophila melanogaster	WOLB0266	CACQAO010000001-CACQAO010000113	361	50
Drosophila melanogaster	WOLB0267	CACQAM010000001-CACQAM010000114	361	50
Drosophila melanogaster	WOLB0268	CACQAX010000001-CACQAX010000116	361	50
Drosophila melanogaster	WOLB0269	CACQAW010000001-CACQAW010000116	361	50
Drosophila melanogaster	WOLB0270	CACQAQ010000001-CACQAQ010000116	360	50
Drosophila melanogaster	WOLB0271	CACQAS010000001-CACQAS010000115	361	50
Drosophila melanogaster	WOLB0272	CACQBD010000001-CACQBD010000115	361	50
Drosophila melanogaster	WOLB0273	CACQBE010000001-CACQBE010000118	361	50
Drosophila melanogaster	WOLB0274	CACQBB010000001-CACQBB010000115	361	50
Drosophila melanogaster	WOLB0275	CACQBJ010000001-CACQBJ010000118	361	50
Drosophila melanogaster	WOLB0276	CACQBI010000001-CACQBI010000117	361	50
Drosophila melanogaster	WOLB0277	CACQBC010000001-CACQBC010000117	361	50
Drosophila melanogaster	WOLB0278	CACQBA010000001-CACQBA010000128	361	50
Drosophila melanogaster	WOLB0279	CACQBG010000001-CACQBG010000116	361	50
Drosophila melanogaster	WOLB0280	CACQBH010000001-CACQBH010000119	360	50
Drosophila melanogaster	WOLB0281	CACQBF010000001-CACQBF010000115	361	50
Drosophila melanogaster	WOLB0282	CACQAZ010000001-CACQAZ010000114	361	50
Drosophila melanogaster	WOLB0283	CACQBK010000001-CACQBK010000117	361	50
Drosophila melanogaster	WOLB0284	CACQBL010000001-CACQBL010000117	361	50
Drosophila melanogaster	WOLB0285	CACQBM010000001-CACQBM010000114	361	50
Drosophila melanogaster	WOLB0286	CACQBN010000001-CACQBN010000116	361	50
Drosophila melanogaster	WOLB0287	CACQBS010000001-CACQBS010000117	361	50
Drosophila melanogaster	WOLB0288	CACQBP010000001-CACQBP010000115	361	50
Drosophila melanogaster	WOLB0289	CACQBO010000001-CACQBO010000115	361	50
Drosophila melanogaster	WOLB0290	CACQBR010000001-CACQBR010000116	361	50
Drosophila melanogaster	WOLB0291	CACQBQ010000001-CACQBQ010000115	361	50
Drosophila melanogaster	WOLB0292	CACQBU010000001-CACQBU010000116	361	50
Drosophila melanogaster	WOLB0293	CACQBT010000001-CACQBT010000115	361	50
Drosophila melanogaster	WOLB0294	CACQBY010000001-CACQBY010000115	361	50
Drosophila melanogaster	WOLB0295	CACQCI010000001-CACQCI010000118	361	50
Drosophila melanogaster	WOLB0296	CACQCJ010000001-CACQCJ010000113	361	50
Drosophila melanogaster	WOLB0297	CACQBZ010000001-CACQBZ010000117	361	50
Drosophila melanogaster	WOLB0298	CACQBV010000001-CACQBV010000119	361	50
Drosophila melanogaster	WOLB0299	CACQCK010000001-CACQCK010000116	361	50
Drosophila melanogaster	WOLB0300	CACQBX010000001-CACQBX010000119	361	50
Drosophila melanogaster	WOLB0301	CACQCM010000001-CACQCM010000117	361	50
Drosophila melanogaster	WOLB0302	CACQCH010000001-CACQCH010000115	361	50
Drosophila melanogaster	WOLB0303	CACQBW010000001-CACQBW010000115	361	50
Drosophila melanogaster	WOLB0304	CACQCG010000001-CACQCG010000116	361	50
Drosophila melanogaster	WOLB0305	CACQCE010000001-CACQCE010000116	361	50
Drosophila melanogaster	WOLB0306	CACQCL010000001-CACQCL010000115	361	50
Drosophila melanogaster	WOLB0307	CACQCF010000001-CACQCF010000117	361	50
Drosophila melanogaster	WOLB0308	CACQCC010000001-CACQCC010000117	361	50
Drosophila melanogaster	WOLB0309	CACQCB010000001-CACQCB010000118	361	50
Drosophila melanogaster	WOLB0310	CACQCA010000001-CACQCA010000119	361	50
Drosophila melanogaster	WOLB0311	CACQCD010000001-CACQCD010000116	361	50
Drosophila melanogaster	WOLB0312	CACQCN010000001-CACQCN010000115	361	50
Drosophila melanogaster	WOLB0313	CACQCX010000001-CACQCX010000116	361	50
Drosophila melanogaster	WOLB0314	CACQDA010000001-CACQDA010000117	361	50
Drosophila melanogaster	WOLB0315	CACQCZ010000001-CACQCZ010000120	361	50
Drosophila melanogaster	WOLB0316	CACQCY010000001-CACQCY010000116	361	50
Drosophila melanogaster	WOLB0317	CACQCT010000001-CACQCT010000116	361	50
Drosophila melanogaster	WOLB0318	CACQCO010000001-CACQCO010000114	361	50
Drosophila melanogaster	WOLB0319	CACQCP010000001-CACQCP010000119	361	50
Drosophila melanogaster	WOLB0320	CACQCS010000001-CACQCS010000119	361	50
Drosophila melanogaster	WOLB0321	CACQCU010000001-CACQCU010000118	361	50
Drosophila melanogaster	WOLB0322	CACQCV010000001-CACQCV010000114	361	50
Drosophila melanogaster	WOLB0323	CACQCQ010000001-CACQCQ010000115	361	50
Drosophila melanogaster	WOLB0324	CACQCW010000001-CACQCW010000115	361	50
Drosophila melanogaster	WOLB0325	CACQCR010000001-CACQCR010000122	361	50
Drosophila melanogaster	WOLB0326	CACQDH010000001-CACQDH010000116	361	50
Drosophila melanogaster	WOLB0327	CACQDL010000001-CACQDL010000117	361	50
Drosophila melanogaster	WOLB0328	CACQDB010000001-CACQDB010000118	361	50
Drosophila melanogaster	WOLB0329	CACQDK010000001-CACQDK010000119	361	50
Drosophila melanogaster	WOLB0330	CACQDJ010000001-CACQDJ010000118	361	50
Drosophila melanogaster	WOLB0331	CACQDI010000001-CACQDI010000117	361	50
Drosophila melanogaster	WOLB0332	CACQDC010000001-CACQDC010000120	361	50
Drosophila melanogaster	WOLB0333	CACQDG010000001-CACQDG010000118	361	50
Drosophila melanogaster	WOLB0334	CACQDD010000001-CACQDD010000118	361	50
Drosophila melanogaster	WOLB0335	CACQDE010000001-CACQDE010000123	361	50
Drosophila melanogaster	WOLB0336	CACQDF010000001-CACQDF010000124	361	50
Drosophila melanogaster	WOLB0337	CACQDZ010000001-CACQDZ010000119	361	50
Drosophila melanogaster	WOLB0338	CACQDM010000001-CACQDM010000119	359	50
Drosophila melanogaster	WOLB0339	CACQDY010000001-CACQDY010000123	360	50
Drosophila melanogaster	WOLB0340	CACQDV010000001-CACQDV010000120	358	50
Drosophila melanogaster	WOLB0341	CACQDW010000001-CACQDW010000118	361	50
Drosophila melanogaster	WOLB0342	CACQDU010000001-CACQDU010000119	361	50
Drosophila melanogaster	WOLB0343	CACQDX010000001-CACQDX010000119	360	49
Drosophila melanogaster	WOLB0344	CACQDO010000001-CACQDO010000118	361	50
Drosophila melanogaster	WOLB0345	CACQDR010000001-CACQDR010000120	361	50
Drosophila melanogaster	WOLB0346	CACQDT010000001-CACQDT010000119	360	50
Drosophila melanogaster	WOLB0347	CACQDP010000001-CACQDP010000119	361	50
Drosophila melanogaster	WOLB0348	CACQDN010000001-CACQDN010000117	361	50
Drosophila melanogaster	WOLB0349	CACQDQ010000001-CACQDQ010000121	360	50
Drosophila melanogaster	WOLB0350	CACQDS010000001-CACQDS010000122	360	50
Drosophila melanogaster	WOLB0351	CACQEA010000001-CACQEA010000118	361	50
Drosophila melanogaster	WOLB0352	CACQEB010000001-CACQEB010000115	361	50
Drosophila melanogaster	WOLB0353	CACQEC010000001-CACQEC010000116	361	50
Drosophila melanogaster	WOLB0354	CACQED010000001-CACQED010000120	361	50
Drosophila melanogaster	WOLB0355	CACQEG010000001-CACQEG010000118	361	50
Drosophila melanogaster	WOLB0356	CACQEI010000001-CACQEI010000119	361	50
Drosophila melanogaster	WOLB0357	CACQEE010000001-CACQEE010000117	360	50
Drosophila melanogaster	WOLB0358	CACQEH010000001-CACQEH010000120	361	50
Drosophila melanogaster	WOLB0359	CACQEF010000001-CACQEF010000120	360	50
Drosophila melanogaster	WOLB0360	CACQET010000001-CACQET010000117	361	50
Drosophila melanogaster	WOLB0361	CACQEN010000001-CACQEN010000116	361	50
Drosophila melanogaster	WOLB0362	CACQEJ010000001-CACQEJ010000123	361	50
Drosophila melanogaster	WOLB0363	CACQEL010000001-CACQEL010000121	361	50
Drosophila melanogaster	WOLB0364	CACQFA010000001-CACQFA010000122	359	50
Drosophila melanogaster	WOLB0365	CACQEU010000001-CACQEU010000125	360	50
Drosophila melanogaster	WOLB0366	CACQEO010000001-CACQEO010000126	359	50
Drosophila melanogaster	WOLB0367	CACQEY010000001-CACQEY010000120	361	50
Drosophila melanogaster	WOLB0368	CACQEP010000001-CACQEP010000118	361	50
Drosophila melanogaster	WOLB0369	CACQES010000001-CACQES010000118	361	50
Drosophila melanogaster	WOLB0370	CACQEZ010000001-CACQEZ010000116	361	50
Drosophila melanogaster	WOLB0371	CACQEK010000001-CACQEK010000119	361	50
Drosophila melanogaster	WOLB0372	CACQEW010000001-CACQEW010000118	361	50
Drosophila melanogaster	WOLB0373	CACQEV010000001-CACQEV010000119	361	50
Drosophila melanogaster	WOLB0374	CACQEQ010000001-CACQEQ010000120	361	50
Drosophila melanogaster	WOLB0375	CACQEM010000001-CACQEM010000117	361	50
Drosophila melanogaster	WOLB0376	CACQER010000001-CACQER010000117	360	50
Drosophila melanogaster	WOLB0377	CACQEX010000001-CACQEX010000121	361	50
Drosophila melanogaster	WOLB0378	CACQFM010000001-CACQFM010000118	361	50
Drosophila melanogaster	WOLB0379	CACQFI010000001-CACQFI010000123	360	50
Drosophila melanogaster	WOLB0380	CACQFJ010000001-CACQFJ010000121	361	50
Drosophila melanogaster	WOLB0381	CACQFC010000001-CACQFC010000119	361	50
Drosophila melanogaster	WOLB0382	CACQFH010000001-CACQFH010000119	360	50
Drosophila melanogaster	WOLB0383	CACQFN010000001-CACQFN010000118	359	50
Drosophila melanogaster	WOLB0384	CACQFP010000001-CACQFP010000122	360	50
Drosophila melanogaster	WOLB0385	CACQFF010000001-CACQFF010000125	361	50
Drosophila melanogaster	WOLB0386	CACQFD010000001-CACQFD010000114	361	50
Drosophila melanogaster	WOLB0387	CACQFU010000001-CACQFU010000120	361	50
Drosophila melanogaster	WOLB0388	CACQFO010000001-CACQFO010000116	361	50
Drosophila melanogaster	WOLB0389	CACQFL010000001-CACQFL010000120	361	50
Drosophila melanogaster	WOLB0390	CACQFB010000001-CACQFB010000119	361	50
Drosophila melanogaster	WOLB0391	CACQFG010000001-CACQFG010000114	360	50
Drosophila melanogaster	WOLB0392	CACQFK010000001-CACQFK010000120	361	50
Drosophila melanogaster	WOLB0393	CACQFT010000001-CACQFT010000122	361	50
Drosophila melanogaster	WOLB0394	CACQFR010000001-CACQFR010000118	361	50
Drosophila melanogaster	WOLB0395	CACQFE010000001-CACQFE010000119	361	50
Drosophila melanogaster	WOLB0396	CACQFQ010000001-CACQFQ010000114	361	50
Drosophila melanogaster	WOLB0397	CACQFS010000001-CACQFS010000121	361	50
Drosophila melanogaster	WOLB0398	CACQGB010000001-CACQGB010000117	361	50
Drosophila melanogaster	WOLB0399	CACQFW010000001-CACQFW010000117	361	50
Drosophila melanogaster	WOLB0400	CACQFZ010000001-CACQFZ010000117	361	50
Drosophila melanogaster	WOLB0401	CACQGL010000001-CACQGL010000116	361	50
Drosophila melanogaster	WOLB0402	CACQGG010000001-CACQGG010000118	361	50
Drosophila melanogaster	WOLB0403	CACQGF010000001-CACQGF010000121	361	50
Drosophila melanogaster	WOLB0404	CACQFV010000001-CACQFV010000116	361	50
Drosophila melanogaster	WOLB0405	CACQGM010000001-CACQGM010000117	361	50
Drosophila melanogaster	WOLB0406	CACQFX010000001-CACQFX010000118	361	50
Drosophila melanogaster	WOLB0407	CACQGC010000001-CACQGC010000118	361	50
Drosophila melanogaster	WOLB0408	CACQFY010000001-CACQFY010000118	361	50
Drosophila melanogaster	WOLB0409	CACQGA010000001-CACQGA010000114	361	50
Drosophila melanogaster	WOLB0410	CACQGK010000001-CACQGK010000119	361	50
Drosophila melanogaster	WOLB0411	CACQGJ010000001-CACQGJ010000116	361	50
Drosophila melanogaster	WOLB0412	CACQGE010000001-CACQGE010000116	361	50
Drosophila melanogaster	WOLB0413	CACQGD010000001-CACQGD010000124	361	50
Drosophila melanogaster	WOLB0414	CACQGI010000001-CACQGI010000119	361	50
Drosophila melanogaster	WOLB0415	CACQGH010000001-CACQGH010000122	361	50
Drosophila melanogaster	WOLB0416	CACQGQ010000001-CACQGQ010000119	361	50
Drosophila melanogaster	WOLB0417	CACQGT010000001-CACQGT010000121	361	50
Drosophila melanogaster	WOLB0418	CACQHF010000001-CACQHF010000122	361	50
Drosophila melanogaster	WOLB0419	CACQHC010000001-CACQHC010000120	361	50
Drosophila melanogaster	WOLB0420	CACQHD010000001-CACQHD010000122	357	50
Drosophila melanogaster	WOLB0421	CACQGZ010000001-CACQGZ010000121	361	50
Drosophila melanogaster	WOLB0422	CACQHA010000001-CACQHA010000121	361	50
Drosophila melanogaster	WOLB0423	CACQGS010000001-CACQGS010000122	361	50
Drosophila melanogaster	WOLB0424	CACQGU010000001-CACQGU010000122	361	50
Drosophila melanogaster	WOLB0425	CACQGP010000001-CACQGP010000121	361	50
Drosophila melanogaster	WOLB0426	CACQHB010000001-CACQHB010000119	361	50
Drosophila melanogaster	WOLB0427	CACQHG010000001-CACQHG010000121	361	50
Drosophila melanogaster	WOLB0428	CACQGR010000001-CACQGR010000124	358	50
Drosophila melanogaster	WOLB0429	CACQGV010000001-CACQGV010000119	361	50
Drosophila melanogaster	WOLB0430	CACQGW010000001-CACQGW010000123	361	50
Drosophila melanogaster	WOLB0431	CACQGY010000001-CACQGY010000126	361	50
Drosophila melanogaster	WOLB0432	CACQGX010000001-CACQGX010000121	360	50
Drosophila melanogaster	WOLB0433	CACQHE010000001-CACQHE010000118	361	50
Drosophila melanogaster	WOLB0434	CACQGN010000001-CACQGN010000123	361	50
Drosophila melanogaster	WOLB0435	CACQGO010000001-CACQGO010000123	361	50
Drosophila melanogaster	WOLB0436	CACQHH010000001-CACQHH010000120	360	50
Drosophila melanogaster	WOLB0437	CACQHS010000001-CACQHS010000117	360	50
Drosophila melanogaster	WOLB0438	CACQHI010000001-CACQHI010000122	361	50
Drosophila melanogaster	WOLB0439	CACQHL010000001-CACQHL010000122	361	50
Drosophila melanogaster	WOLB0440	CACQHN010000001-CACQHN010000115	361	50
Drosophila melanogaster	WOLB0441	CACQHK010000001-CACQHK010000124	361	50
Drosophila melanogaster	WOLB0442	CACQHX010000001-CACQHX010000123	361	50
Drosophila melanogaster	WOLB0443	CACQHR010000001-CACQHR010000125	361	50
Drosophila melanogaster	WOLB0444	CACQHT010000001-CACQHT010000120	361	50
Drosophila melanogaster	WOLB0445	CACQHW010000001-CACQHW010000125	360	50
Drosophila melanogaster	WOLB0446	CACQHU010000001-CACQHU010000122	360	50
Drosophila melanogaster	WOLB0447	CACQHO010000001-CACQHO010000119	361	50
Drosophila melanogaster	WOLB0448	CACQHQ010000001-CACQHQ010000117	361	50
Drosophila melanogaster	WOLB0449	CACQHM010000001-CACQHM010000119	361	50
Drosophila melanogaster	WOLB0450	CACQHJ010000001-CACQHJ010000127	361	50
Drosophila melanogaster	WOLB0451	CACQHV010000001-CACQHV010000127	361	50
Drosophila melanogaster	WOLB0452	CACQHP010000001-CACQHP010000129	361	50
Drosophila melanogaster	WOLB0453	CACQIF010000001-CACQIF010000125	360	50
Drosophila melanogaster	WOLB0454	CACQID010000001-CACQID010000121	360	50
Drosophila melanogaster	WOLB0455	CACQIC010000001-CACQIC010000118	360	50
Drosophila melanogaster	WOLB0456	CACQIJ010000001-CACQIJ010000122	361	50
Drosophila melanogaster	WOLB0457	CACQIE010000001-CACQIE010000123	361	50
Drosophila melanogaster	WOLB0458	CACQHY010000001-CACQHY010000116	361	50
Drosophila melanogaster	WOLB0459	CACQHZ010000001-CACQHZ010000122	361	50
Drosophila melanogaster	WOLB0460	CACQIA010000001-CACQIA010000132	361	50
Drosophila melanogaster	WOLB0461	CACQIK010000001-CACQIK010000130	357	50
Drosophila melanogaster	WOLB0462	CACQIB010000001-CACQIB010000126	361	50
Drosophila melanogaster	WOLB0463	CACQIL010000001-CACQIL010000136	360	50
Drosophila melanogaster	WOLB0464	CACQII010000001-CACQII010000132	359	50
Drosophila melanogaster	WOLB0465	CACQIG010000001-CACQIG010000130	361	50
Drosophila melanogaster	WOLB0466	CACQIH010000001-CACQIH010000136	361	50
Drosophila melanogaster	WOLB0467	CACQIR010000001-CACQIR010000140	361	50
Drosophila melanogaster	WOLB0468	CACQIN010000001-CACQIN010000138	360	50
Drosophila melanogaster	WOLB0469	CACQIM010000001-CACQIM010000114	361	50
Drosophila melanogaster	WOLB0470	CACQIQ010000001-CACQIQ010000115	361	50
Drosophila melanogaster	WOLB0471	CACQJI010000001-CACQJI010000120	361	50
Drosophila melanogaster	WOLB0472	CACQIO010000001-CACQIO010000116	361	50
Drosophila melanogaster	WOLB0473	CACQIP010000001-CACQIP010000125	360	50
Drosophila melanogaster	WOLB0474	CACQJC010000001-CACQJC010000120	361	50
Drosophila melanogaster	WOLB0475	CACQIS010000001-CACQIS010000117	361	50
Drosophila melanogaster	WOLB0476	CACQIT010000001-CACQIT010000120	361	50
Drosophila melanogaster	WOLB0477	CACQIZ010000001-CACQIZ010000124	361	50
Drosophila melanogaster	WOLB0478	CACQJF010000001-CACQJF010000126	361	50
Drosophila melanogaster	WOLB0479	CACQJH010000001-CACQJH010000122	361	50
Drosophila melanogaster	WOLB0480	CACQIY010000001-CACQIY010000125	361	50
Drosophila melanogaster	WOLB0481	CACQJG010000001-CACQJG010000122	360	50
Drosophila melanogaster	WOLB0482	CACQIV010000001-CACQIV010000124	360	50
Drosophila melanogaster	WOLB0483	CACQJE010000001-CACQJE010000129	359	50
Drosophila melanogaster	WOLB0484	CACQJB010000001-CACQJB010000129	361	50
Drosophila melanogaster	WOLB0485	CACQIW010000001-CACQIW010000120	358	50
Drosophila melanogaster	WOLB0486	CACQJJ010000001-CACQJJ010000121	361	50
Drosophila melanogaster	WOLB0487	CACQIX010000001-CACQIX010000120	358	50
Drosophila melanogaster	WOLB0488	CACQJA010000001-CACQJA010000130	361	50
Drosophila melanogaster	WOLB0489	CACQIU010000001-CACQIU010000128	359	49
Drosophila melanogaster	WOLB0490	CACQJD010000001-CACQJD010000131	360	50
Drosophila melanogaster	WOLB0491	CACQJK010000001-CACQJK010000138	357	50
Drosophila melanogaster	WOLB0492	CACQJP010000001-CACQJP010000132	360	50
Drosophila melanogaster	WOLB0493	CACQJQ010000001-CACQJQ010000132	359	50
Drosophila melanogaster	WOLB0494	CACQJM010000001-CACQJM010000134	358	50
Drosophila melanogaster	WOLB0495	CACQJL010000001-CACQJL010000134	358	49
Drosophila melanogaster	WOLB0496	CACQJO010000001-CACQJO010000128	361	50
Drosophila melanogaster	WOLB0497	CACQJV010000001-CACQJV010000141	357	50
Drosophila melanogaster	WOLB0498	CACQJR010000001-CACQJR010000142	357	50
Drosophila melanogaster	WOLB0499	CACQJN010000001-CACQJN010000130	359	50
Drosophila melanogaster	WOLB0500	CACQJS010000001-CACQJS010000137	360	50
Drosophila melanogaster	WOLB0501	CACQJU010000001-CACQJU010000138	360	50
Drosophila melanogaster	WOLB0502	CACQJT010000001-CACQJT010000138	359	50
Drosophila melanogaster	WOLB0503	CACQJX010000001-CACQJX010000150	358	50
Drosophila melanogaster	WOLB0504	CACQJY010000001-CACQJY010000138	357	50
Drosophila melanogaster	WOLB0505	CACQKC010000001-CACQKC010000137	361	50
Drosophila melanogaster	WOLB0506	CACQKD010000001-CACQKD010000131	360	50
Drosophila melanogaster	WOLB0507	CACQKU010000001-CACQKU010000143	358	50
Drosophila melanogaster	WOLB0508	CACQJZ010000001-CACQJZ010000163	352	50
Drosophila melanogaster	WOLB0509	CACQKA010000001-CACQKA010000122	360	50
Drosophila melanogaster	WOLB0510	CACQJW010000001-CACQJW010000119	360	50
Drosophila melanogaster	WOLB0511	CACQKB010000001-CACQKB010000124	361	50
Drosophila melanogaster	WOLB0512	CACQKR010000001-CACQKR010000125	359	50
Drosophila melanogaster	WOLB0513	CACQKF010000001-CACQKF010000129	360	50
Drosophila melanogaster	WOLB0514	CACQKL010000001-CACQKL010000126	361	50
Drosophila melanogaster	WOLB0515	CACQKH010000001-CACQKH010000130	360	50
Drosophila melanogaster	WOLB0516	CACQKO010000001-CACQKO010000126	360	50
Drosophila melanogaster	WOLB0517	CACQKK010000001-CACQKK010000134	357	50
Drosophila melanogaster	WOLB0518	CACQKT010000001-CACQKT010000134	358	50
Drosophila melanogaster	WOLB0519	CACQKP010000001-CACQKP010000132	357	50
Drosophila melanogaster	WOLB0520	CACQKE010000001-CACQKE010000129	361	50
Drosophila melanogaster	WOLB0521	CACQKN010000001-CACQKN010000140	356	50
Drosophila melanogaster	WOLB0522	CACQKI010000001-CACQKI010000135	358	50
Drosophila melanogaster	WOLB0523	CACQKS010000001-CACQKS010000135	356	50
Drosophila melanogaster	WOLB0524	CACQKG010000001-CACQKG010000133	358	50
Drosophila melanogaster	WOLB0525	CACQKJ010000001-CACQKJ010000136	361	50
Drosophila melanogaster	WOLB0526	CACQKM010000001-CACQKM010000136	357	50
Drosophila melanogaster	WOLB0527	CACQKQ010000001-CACQKQ010000139	358	50
Drosophila melanogaster	WOLB0528	CACQLB010000001-CACQLB010000141	360	50
Drosophila melanogaster	WOLB0529	CACQKW010000001-CACQKW010000137	360	50
Drosophila melanogaster	WOLB0530	CACQKY010000001-CACQKY010000134	356	50
Drosophila melanogaster	WOLB0531	CACQKZ010000001-CACQKZ010000137	357	50
Drosophila melanogaster	WOLB0532	CACQKX010000001-CACQKX010000150	361	50
Drosophila melanogaster	WOLB0533	CACQLC010000001-CACQLC010000137	358	50
Drosophila melanogaster	WOLB0534	CACQKV010000001-CACQKV010000140	355	50
Drosophila melanogaster	WOLB0535	CACQLA010000001-CACQLA010000142	357	50
Drosophila melanogaster	WOLB0536	CACQLE010000001-CACQLE010000143	356	50
Drosophila melanogaster	WOLB0537	CACQLD010000001-CACQLD010000144	357	50
Drosophila melanogaster	WOLB0538	CACQLG010000001-CACQLG010000149	356	50
Drosophila melanogaster	WOLB0539	CACQLF010000001-CACQLF010000144	357	50
Drosophila melanogaster	WOLB0540	CACQLH010000001-CACQLH010000153	356	50
Drosophila melanogaster	WOLB0541	CACQLN010000001-CACQLN010000159	360	50
Drosophila melanogaster	WOLB0542	CACQLJ010000001-CACQLJ010000158	356	50
Drosophila melanogaster	WOLB0543	CACQLK010000001-CACQLK010000126	361	50
Drosophila melanogaster	WOLB0544	CACQLI010000001-CACQLI010000126	361	50
Drosophila melanogaster	WOLB0545	CACQLL010000001-CACQLL010000129	360	50
Drosophila melanogaster	WOLB0546	CACQLP010000001-CACQLP010000128	359	50
Drosophila melanogaster	WOLB0547	CACQLO010000001-CACQLO010000131	358	50
Drosophila melanogaster	WOLB0548	CACQLM010000001-CACQLM010000138	359	50
Drosophila melanogaster	WOLB0549	CACQLR010000001-CACQLR010000130	360	50
Drosophila melanogaster	WOLB0550	CACQLS010000001-CACQLS010000136	356	50
Drosophila melanogaster	WOLB0551	CACQLQ010000001-CACQLQ010000135	356	50
Drosophila melanogaster	WOLB0552	CACQLX010000001-CACQLX010000134	359	50
Drosophila melanogaster	WOLB0553	CACQLW010000001-CACQLW010000128	359	50
Drosophila melanogaster	WOLB0554	CACQLY010000001-CACQLY010000131	357	50
Drosophila melanogaster	WOLB0555	CACQLV010000001-CACQLV010000136	355	50
Drosophila melanogaster	WOLB0556	CACQLU010000001-CACQLU010000139	354	50
Drosophila melanogaster	WOLB0557	CACQLT010000001-CACQLT010000142	357	50
Drosophila melanogaster	WOLB0558	CACQMJ010000001-CACQMJ010000132	357	50
Drosophila melanogaster	WOLB0559	CACQMG010000001-CACQMG010000126	360	50
Drosophila melanogaster	WOLB0560	CACQML010000001-CACQML010000139	358	50
Drosophila melanogaster	WOLB0561	CACQMC010000001-CACQMC010000138	356	50
Drosophila melanogaster	WOLB0562	CACQMO010000001-CACQMO010000144	356	50
Drosophila melanogaster	WOLB0563	CACQLZ010000001-CACQLZ010000143	356	50
Drosophila melanogaster	WOLB0564	CACQME010000001-CACQME010000145	356	50
Drosophila melanogaster	WOLB0565	CACQMN010000001-CACQMN010000136	358	50
Drosophila melanogaster	WOLB0566	CACQMF010000001-CACQMF010000141	358	50
Drosophila melanogaster	WOLB0567	CACQMA010000001-CACQMA010000149	357	50
Drosophila melanogaster	WOLB0568	CACQMB010000001-CACQMB010000144	359	50
Drosophila melanogaster	WOLB0569	CACQMH010000001-CACQMH010000141	356	50
Drosophila melanogaster	WOLB0570	CACQMK010000001-CACQMK010000145	356	50
Drosophila melanogaster	WOLB0571	CACQMM010000001-CACQMM010000148	355	50
Drosophila melanogaster	WOLB0572	CACQMI010000001-CACQMI010000141	357	50
Drosophila melanogaster	WOLB0573	CACQMD010000001-CACQMD010000142	355	50
Drosophila melanogaster	WOLB0574	CACQMR010000001-CACQMR010000151	356	50
Drosophila melanogaster	WOLB0575	CACQMQ010000001-CACQMQ010000158	356	50
Drosophila melanogaster	WOLB0576	CACQMP010000001-CACQMP010000152	358	50
Drosophila melanogaster	WOLB0577	CACQMS010000001-CACQMS010000157	355	48
Drosophila melanogaster	WOLB0578	CACQMZ010000001-CACQMZ010000125	361	50
Drosophila melanogaster	WOLB0579	CACQMX010000001-CACQMX010000130	359	50
Drosophila melanogaster	WOLB0580	CACQMT010000001-CACQMT010000126	361	50
Drosophila melanogaster	WOLB0581	CACQMW010000001-CACQMW010000136	359	50
Drosophila melanogaster	WOLB0582	CACQMU010000001-CACQMU010000128	358	50
Drosophila melanogaster	WOLB0583	CACQNB010000001-CACQNB010000137	356	50
Drosophila melanogaster	WOLB0584	CACQMV010000001-CACQMV010000137	357	50
Drosophila melanogaster	WOLB0585	CACQMY010000001-CACQMY010000137	356	50
Drosophila melanogaster	WOLB0586	CACQNA010000001-CACQNA010000144	355	50
Drosophila melanogaster	WOLB0587	CACQNK010000001-CACQNK010000137	357	50
Drosophila melanogaster	WOLB0588	CACQNI010000001-CACQNI010000143	360	50
Drosophila melanogaster	WOLB0589	CACQNL010000001-CACQNL010000140	356	50
Drosophila melanogaster	WOLB0590	CACQNM010000001-CACQNM010000148	355	50
Drosophila melanogaster	WOLB0591	CACQNC010000001-CACQNC010000147	355	50
Drosophila melanogaster	WOLB0592	CACQNO010000001-CACQNO010000142	356	50
Drosophila melanogaster	WOLB0593	CACQND010000001-CACQND010000148	356	50
Drosophila melanogaster	WOLB0594	CACQNG010000001-CACQNG010000143	359	50
Drosophila melanogaster	WOLB0595	CACQNF010000001-CACQNF010000147	357	50
Drosophila melanogaster	WOLB0596	CACQNE010000001-CACQNE010000141	356	50
Drosophila melanogaster	WOLB0597	CACQNJ010000001-CACQNJ010000140	357	50
Drosophila melanogaster	WOLB0598	CACQNN010000001-CACQNN010000146	355	50
Drosophila melanogaster	WOLB0599	CACQNH010000001-CACQNH010000137	356	50
Drosophila melanogaster	WOLB0600	CACQOE010000001-CACQOE010000147	356	50
Drosophila melanogaster	WOLB0601	CACQNZ010000001-CACQNZ010000153	358	49
Drosophila melanogaster	WOLB0602	CACQOC010000001-CACQOC010000145	356	50
Drosophila melanogaster	WOLB0603	CACQOA010000001-CACQOA010000159	355	50
Drosophila melanogaster	WOLB0604	CACQNY010000001-CACQNY010000151	358	50
Drosophila melanogaster	WOLB0605	CACQOD010000001-CACQOD010000161	353	50
Drosophila melanogaster	WOLB0606	CACQNX010000001-CACQNX010000158	354	50
Drosophila melanogaster	WOLB0607	CACQOB010000001-CACQOB010000168	351	50
Drosophila melanogaster	WOLB0608	CACQNW010000001-CACQNW010000145	353	50
Drosophila melanogaster	WOLB0609	CACQNS010000001-CACQNS010000141	358	50
Drosophila melanogaster	WOLB0610	CACQNP010000001-CACQNP010000141	356	50
Drosophila melanogaster	WOLB0611	CACQNR010000001-CACQNR010000134	356	50
Drosophila melanogaster	WOLB0612	CACQNQ010000001-CACQNQ010000150	355	50
Drosophila melanogaster	WOLB0613	CACQNT010000001-CACQNT010000155	355	50
Drosophila melanogaster	WOLB0614	CACQNU010000001-CACQNU010000151	356	50
Drosophila melanogaster	WOLB0615	CACQNV010000001-CACQNV010000155	354	50
Drosophila melanogaster	WOLB0616	CACQOW010000001-CACQOW010000164	357	50
Drosophila melanogaster	WOLB0617	CACQOX010000001-CACQOX010000142	358	50
Drosophila melanogaster	WOLB0618	CACQOS010000001-CACQOS010000135	357	50
Drosophila melanogaster	WOLB0619	CACQOV010000001-CACQOV010000143	357	50
Drosophila melanogaster	WOLB0620	CACQOZ010000001-CACQOZ010000154	352	49
Drosophila melanogaster	WOLB0621	CACQOU010000001-CACQOU010000162	353	50
Drosophila melanogaster	WOLB0622	CACQOY010000001-CACQOY010000154	351	50
Drosophila melanogaster	WOLB0623	CACQOT010000001-CACQOT010000154	357	50
Drosophila melanogaster	WOLB0624	CACQOQ010000001-CACQOQ010000169	357	50
Drosophila melanogaster	WOLB0625	CACQOH010000001-CACQOH010000155	356	50
Drosophila melanogaster	WOLB0626	CACQOO010000001-CACQOO010000139	358	50
Drosophila melanogaster	WOLB0627	CACQOM010000001-CACQOM010000152	354	50
Drosophila melanogaster	WOLB0628	CACQOG010000001-CACQOG010000145	357	50
Drosophila melanogaster	WOLB0629	CACQOI010000001-CACQOI010000155	356	50
Drosophila melanogaster	WOLB0630	CACQOP010000001-CACQOP010000189	349	50
Drosophila melanogaster	WOLB0631	CACQON010000001-CACQON010000176	354	50
Drosophila melanogaster	WOLB0632	CACQOJ010000001-CACQOJ010000147	357	50
Drosophila melanogaster	WOLB0633	CACQOK010000001-CACQOK010000166	354	50
Drosophila melanogaster	WOLB0634	CACQOL010000001-CACQOL010000154	352	50
Drosophila melanogaster	WOLB0635	CACQOF010000001-CACQOF010000166	351	49
Drosophila melanogaster	WOLB0636	CACQOR010000001-CACQOR010000173	350	50
Drosophila melanogaster	WOLB0637	CACQPH010000001-CACQPH010000160	352	50
Drosophila melanogaster	WOLB0638	CACQPI010000001-CACQPI010000154	356	50
Drosophila melanogaster	WOLB0639	CACQPG010000001-CACQPG010000181	338	50
Drosophila melanogaster	WOLB0640	CACQPB010000001-CACQPB010000212	343	48
Drosophila melanogaster	WOLB0641	CACQPC010000001-CACQPC010000156	348	48
Drosophila melanogaster	WOLB0642	CACQPF010000001-CACQPF010000165	351	50
Drosophila melanogaster	WOLB0643	CACQPA010000001-CACQPA010000165	350	49
Drosophila melanogaster	WOLB0644	CACQPD010000001-CACQPD010000174	346	50
Drosophila melanogaster	WOLB0645	CACQPE010000001-CACQPE010000164	349	48
Drosophila melanogaster	WOLB0646	CACQPJ010000001-CACQPJ010000176	347	48
Drosophila melanogaster	WOLB0647	CACQPU010000001-CACQPU010000174	346	50
Drosophila melanogaster	WOLB0648	CACQPY010000001-CACQPY010000196	344	50
Drosophila melanogaster	WOLB0649	CACQPK010000001-CACQPK010000229	345	50
Drosophila melanogaster	WOLB0650	CACQPT010000001-CACQPT010000212	343	49
Drosophila melanogaster	WOLB0651	CACQPW010000001-CACQPW010000265	331	47
Drosophila melanogaster	WOLB0652	CACQPM010000001-CACQPM010000219	345	50
Drosophila melanogaster	WOLB0653	CACQPO010000001-CACQPO010000185	348	50
Drosophila melanogaster	WOLB0654	CACQPZ010000001-CACQPZ010000176	344	50
Drosophila melanogaster	WOLB0655	CACQPV010000001-CACQPV010000234	340	49
Drosophila melanogaster	WOLB0656	CACQPS010000001-CACQPS010000192	350	50
Drosophila melanogaster	WOLB0657	CACQPQ010000001-CACQPQ010000232	344	49
Drosophila melanogaster	WOLB0658	CACQPR010000001-CACQPR010000174	349	49
Drosophila melanogaster	WOLB0659	CACQPP010000001-CACQPP010000254	337	50
Drosophila melanogaster	WOLB0660	CACQPN010000001-CACQPN010000217	342	50
Drosophila melanogaster	WOLB0661	CACQPX010000001-CACQPX010000211	335	49
Drosophila melanogaster	WOLB0662	CACQQA010000001-CACQQA010000210	341	48
Drosophila melanogaster	WOLB0663	CACQPL010000001-CACQPL010000231	329	49
Drosophila melanogaster	WOLB0664	CACQQF010000001-CACQQF010000231	331	47
Drosophila melanogaster	WOLB0665	CACQQQ010000001-CACQQQ010000249	337	49
Drosophila melanogaster	WOLB0666	CACQQE010000001-CACQQE010000236	333	49
Drosophila melanogaster	WOLB0667	CACQQU010000001-CACQQU010000246	321	47
Drosophila melanogaster	WOLB0668	CACQQD010000001-CACQQD010000290	323	47
Drosophila melanogaster	WOLB0669	CACQQC010000001-CACQQC010000230	334	50
Drosophila melanogaster	WOLB0670	CACQQI010000001-CACQQI010000227	316	47
Drosophila melanogaster	WOLB0671	CACQQO010000001-CACQQO010000282	314	43
Drosophila melanogaster	WOLB0672	CACQQK010000001-CACQQK010000229	316	49
Drosophila melanogaster	WOLB0673	CACQQP010000001-CACQQP010000312	320	42
Drosophila melanogaster	WOLB0674	CACQQG010000001-CACQQG010000233	327	50
Drosophila melanogaster	WOLB0675	CACQQL010000001-CACQQL010000271	306	49
Drosophila melanogaster	WOLB0676	CACQQM010000001-CACQQM010000264	297	47
Drosophila melanogaster	WOLB0677	CACQQN010000001-CACQQN010000269	299	46
Drosophila melanogaster	WOLB0678	CACQQS010000001-CACQQS010000253	292	45
Drosophila melanogaster	WOLB0679	CACQQR010000001-CACQQR010000266	305	46
Drosophila melanogaster	WOLB0680	CACQQB010000001-CACQQB010000236	313	49
Drosophila melanogaster	WOLB0681	CACQQJ010000001-CACQQJ010000260	297	45
Drosophila melanogaster	WOLB0682	CACQQH010000001-CACQQH010000254	288	47
Drosophila melanogaster	WOLB0683	CACQQT010000001-CACQQT010000466	264	37
Drosophila melanogaster	WOLB0684	CACQRE010000001-CACQRE010000443	266	44
Drosophila melanogaster	WOLB0685	CACQRM010000001-CACQRM010000468	261	40
Drosophila melanogaster	WOLB0686	CACQRG010000001-CACQRG010000256	250	46
Drosophila melanogaster	WOLB0687	CACQRI010000001-CACQRI010000254	248	46
Drosophila melanogaster	WOLB0688	CACQRH010000001-CACQRH010000263	248	46
Drosophila melanogaster	WOLB0689	CACQRA010000001-CACQRA010000269	250	48
Drosophila melanogaster	WOLB0690	CACQQY010000001-CACQQY010000255	248	46
Drosophila melanogaster	WOLB0691	CACQRJ010000001-CACQRJ010000263	248	47
Drosophila melanogaster	WOLB0692	CACQQV010000001-CACQQV010000264	246	46
Drosophila melanogaster	WOLB0693	CACQRF010000001-CACQRF010000253	250	46
Drosophila melanogaster	WOLB0694	CACQQZ010000001-CACQQZ010000262	250	47
Drosophila melanogaster	WOLB0695	CACQRL010000001-CACQRL010000423	247	36
Drosophila melanogaster	WOLB0696	CACQRB010000001-CACQRB010000263	247	46
Drosophila melanogaster	WOLB0697	CACQRK010000001-CACQRK010000467	247	42
Drosophila melanogaster	WOLB0698	CACQQX010000001-CACQQX010000266	238	45
Drosophila melanogaster	WOLB0699	CACQQW010000001-CACQQW010000267	240	46
Drosophila melanogaster	WOLB0700	CACQRC010000001-CACQRC010000323	236	45
Drosophila melanogaster	WOLB0701	CACQRD010000001-CACQRD010000451	240	37
Drosophila melanogaster	WOLB0702	CACQSG010000001-CACQSG010000423	255	45
Drosophila melanogaster	WOLB0703	CACQSF010000001-CACQSF010000314	237	45
Drosophila melanogaster	WOLB0704	CACQSE010000001-CACQSE010000428	228	39
Drosophila simulans	WOLB0707	CACQRS010000001-CACQRS010000124	362	50
Drosophila simulans	WOLB0708	CACQRU010000001-CACQRU010000121	362	50
Drosophila simulans	WOLB0709	CACQRZ010000001-CACQRZ010000122	362	50
Drosophila simulans	WOLB0710	CACQSC010000001-CACQSC010000122	362	50
Drosophila simulans	WOLB0711	CACQRV010000001-CACQRV010000125	362	50
Drosophila simulans	WOLB0712	CACQRR010000001-CACQRR010000125	362	50
Drosophila simulans	WOLB0713	CACQRP010000001-CACQRP010000122	362	50
Drosophila simulans	WOLB0714	CACQRT010000001-CACQRT010000126	362	50
Drosophila simulans	WOLB0715	CACQSB010000001-CACQSB010000124	362	50
Drosophila simulans	WOLB0716	CACQRW010000001-CACQRW010000151	358	49
Drosophila simulans	WOLB0717	CACQRO010000001-CACQRO010000152	361	50
Drosophila simulans	WOLB0718	CACQSA010000001-CACQSA010000156	361	50
Drosophila simulans	WOLB0719	CACQRQ010000001-CACQRQ010000149	361	50
Drosophila simulans	WOLB0720	CACQSD010000001-CACQSD010000157	361	50
Drosophila simulans	WOLB0721	CACQRX010000001-CACQRX010000150	361	50
Drosophila simulans	WOLB0722	CACQSR010000001-CACQSR010000153	361	50
Drosophila simulans	WOLB0723	CACQSK010000001-CACQSK010000154	361	50
Drosophila simulans	WOLB0724	CACQSQ010000001-CACQSQ010000155	361	50
Drosophila simulans	WOLB0725	CACQSJ010000001-CACQSJ010000156	361	50
Drosophila simulans	WOLB0726	CACQSN010000001-CACQSN010000157	361	50
Drosophila simulans	WOLB0727	CACQSP010000001-CACQSP010000158	361	50
Drosophila simulans	WOLB0728	CACQSX010000001-CACQSX010000158	361	50
Drosophila simulans	WOLB0729	CACQSS010000001-CACQSS010000158	361	50
Drosophila simulans	WOLB0730	CACQSW010000001-CACQSW010000154	361	50
Drosophila simulans	WOLB0731	CACQSL010000001-CACQSL010000157	361	50
Drosophila simulans	WOLB0732	CACQSM010000001-CACQSM010000155	361	50
Drosophila simulans	WOLB0733	CACQSI010000001-CACQSI010000154	361	50
Drosophila simulans	WOLB0734	CACQST010000001-CACQST010000157	361	50
Drosophila simulans	WOLB0735	CACQSV010000001-CACQSV010000154	361	50
Drosophila simulans	WOLB0736	CACQSY010000001-CACQSY010000156	361	50
Drosophila simulans	WOLB0737	CACQSO010000001-CACQSO010000157	361	50
Drosophila simulans	WOLB0738	CACQSH010000001-CACQSH010000156	361	50
Drosophila simulans	WOLB0739	CACQSU010000001-CACQSU010000158	361	50
Drosophila simulans	WOLB0740	CACQTB010000001-CACQTB010000155	361	50
Drosophila simulans	WOLB0741	CACQTC010000001-CACQTC010000156	361	50
Drosophila simulans	WOLB0742	CACQSZ010000001-CACQSZ010000159	361	50
Drosophila simulans	WOLB0743	CACQTA010000001-CACQTA010000159	361	50
Drosophila simulans	WOLB0744	CACQTP010000001-CACQTP010000157	361	50
Drosophila simulans	WOLB0745	CACQTL010000001-CACQTL010000157	361	50
Drosophila simulans	WOLB0746	CACQTN010000001-CACQTN010000159	360	50
Drosophila simulans	WOLB0747	CACQTS010000001-CACQTS010000159	361	50
Drosophila simulans	WOLB0748	CACQTI010000001-CACQTI010000157	361	50
Drosophila simulans	WOLB0749	CACQTM010000001-CACQTM010000157	360	50
Drosophila simulans	WOLB0750	CACQTF010000001-CACQTF010000158	361	50
Drosophila simulans	WOLB0751	CACQTJ010000001-CACQTJ010000159	361	50
Drosophila simulans	WOLB0752	CACQTG010000001-CACQTG010000156	360	50
Drosophila simulans	WOLB0753	CACQTE010000001-CACQTE010000155	361	50
Drosophila simulans	WOLB0754	CACQTR010000001-CACQTR010000159	360	50
Drosophila simulans	WOLB0755	CACQTH010000001-CACQTH010000158	360	50
Drosophila simulans	WOLB0756	CACQTO010000001-CACQTO010000159	361	50
Drosophila simulans	WOLB0757	CACQTQ010000001-CACQTQ010000158	361	50
Drosophila simulans	WOLB0758	CACQTD010000001-CACQTD010000160	360	50
Drosophila simulans	WOLB0759	CACQTK010000001-CACQTK010000160	360	50
Drosophila simulans	WOLB0760	CACQTU010000001-CACQTU010000154	360	50
Drosophila simulans	WOLB0761	CACQTV010000001-CACQTV010000156	361	50
Drosophila simulans	WOLB0762	CACQTW010000001-CACQTW010000157	358	50
Drosophila simulans	WOLB0763	CACQTT010000001-CACQTT010000154	360	50
Drosophila simulans	WOLB0764	CACQUW010000001-CACQUW010000154	360	50
Drosophila simulans	WOLB0765	CACQVA010000001-CACQVA010000155	360	50
Drosophila simulans	WOLB0766	CACQUQ010000001-CACQUQ010000153	360	50
Drosophila simulans	WOLB0767	CACQUO010000001-CACQUO010000157	358	50
Drosophila simulans	WOLB0768	CACQUS010000001-CACQUS010000158	361	50
Drosophila simulans	WOLB0769	CACQUN010000001-CACQUN010000154	360	50
Drosophila simulans	WOLB0770	CACQUY010000001-CACQUY010000157	360	50
Drosophila simulans	WOLB0771	CACQUM010000001-CACQUM010000154	360	50
Drosophila simulans	WOLB0772	CACQVC010000001-CACQVC010000154	360	50
Drosophila simulans	WOLB0773	CACQUP010000001-CACQUP010000155	361	50
Drosophila simulans	WOLB0774	CACQUU010000001-CACQUU010000156	361	50
Drosophila simulans	WOLB0775	CACQUR010000001-CACQUR010000157	360	50
Drosophila simulans	WOLB0776	CACQUZ010000001-CACQUZ010000156	360	50
Drosophila simulans	WOLB0777	CACQUV010000001-CACQUV010000158	360	50
Drosophila simulans	WOLB0778	CACQVD010000001-CACQVD010000162	359	50
Drosophila simulans	WOLB0779	CACQVB010000001-CACQVB010000164	359	50
Drosophila simulans	WOLB0780	CACQUT010000001-CACQUT010000160	357	50
Drosophila simulans	WOLB0781	CACQUX010000001-CACQUX010000160	357	50
Drosophila simulans	WOLB0782	CACQUC010000001-CACQUC010000163	356	50
Drosophila simulans	WOLB0783	CACQVE010000001-CACQVE010000163	359	50
Drosophila simulans	WOLB0784	CACQTZ010000001-CACQTZ010000164	359	50
Drosophila simulans	WOLB0785	CACQUF010000001-CACQUF010000173	353	50
Drosophila simulans	WOLB0786	CACQTX010000001-CACQTX010000174	353	50
Drosophila simulans	WOLB0787	CACQUB010000001-CACQUB010000164	359	50
Drosophila simulans	WOLB0788	CACQUD010000001-CACQUD010000164	359	50
Drosophila simulans	WOLB0789	CACQUK010000001-CACQUK010000162	358	50
Drosophila simulans	WOLB0790	CACQUE010000001-CACQUE010000163	358	50
Drosophila simulans	WOLB0791	CACQUH010000001-CACQUH010000157	358	50
Drosophila simulans	WOLB0792	CACQUJ010000001-CACQUJ010000159	358	50
Drosophila simulans	WOLB0793	CACQTY010000001-CACQTY010000170	356	50
Drosophila simulans	WOLB0794	CACQUI010000001-CACQUI010000163	357	50
Drosophila simulans	WOLB0795	CACQUG010000001-CACQUG010000163	357	50
Drosophila simulans	WOLB0796	CACQUA010000001-CACQUA010000173	356	50
Drosophila simulans	WOLB0797	CACQUL010000001-CACQUL010000166	355	50
Drosophila simulans	WOLB0798	CACQVH010000001-CACQVH010000166	355	50
Drosophila simulans	WOLB0799	CACQVI010000001-CACQVI010000163	358	50
Drosophila simulans	WOLB0800	CACQVF010000001-CACQVF010000164	359	50
Drosophila simulans	WOLB0801	CACQVG010000001-CACQVG010000177	355	50
Drosophila simulans	WOLB0802	CACQWH010000001-CACQWH010000177	355	50
Drosophila simulans	WOLB0803	CACQVZ010000001-CACQVZ010000163	358	50
Drosophila simulans	WOLB0804	CACQWE010000001-CACQWE010000163	358	50
Drosophila simulans	WOLB0805	CACQWB010000001-CACQWB010000171	358	50
Drosophila simulans	WOLB0806	CACQWA010000001-CACQWA010000173	358	50
Drosophila simulans	WOLB0807	CACQWC010000001-CACQWC010000179	355	50
Drosophila simulans	WOLB0808	CACQWG010000001-CACQWG010000181	355	50
Drosophila simulans	WOLB0809	CACQWD010000001-CACQWD010000181	354	50
Drosophila simulans	WOLB0810	CACQWF010000001-CACQWF010000179	354	50
Drosophila simulans	WOLB0811	CACQVN010000001-CACQVN010000170	353	50
Drosophila simulans	WOLB0812	CACQVR010000001-CACQVR010000170	353	50
Drosophila simulans	WOLB0813	CACQVT010000001-CACQVT010000167	358	50
Drosophila simulans	WOLB0814	CACQVQ010000001-CACQVQ010000167	358	50
Drosophila simulans	WOLB0815	CACQVL010000001-CACQVL010000171	358	50
Drosophila simulans	WOLB0816	CACQVM010000001-CACQVM010000170	358	50
Drosophila simulans	WOLB0817	CACQVK010000001-CACQVK010000171	358	50
Drosophila simulans	WOLB0818	CACQVU010000001-CACQVU010000174	358	50
Drosophila simulans	WOLB0819	CACQVV010000001-CACQVV010000181	349	50
Drosophila simulans	WOLB0820	CACQVP010000001-CACQVP010000181	349	50
Drosophila simulans	WOLB0821	CACQVX010000001-CACQVX010000186	348	50
Drosophila simulans	WOLB0822	CACQVW010000001-CACQVW010000186	348	50
Drosophila simulans	WOLB0823	CACQVS010000001-CACQVS010000171	357	50
Drosophila simulans	WOLB0824	CACQVO010000001-CACQVO010000171	357	50
Drosophila simulans	WOLB0825	CACQVY010000001-CACQVY010000175	354	50
Drosophila simulans	WOLB0826	CACQVJ010000001-CACQVJ010000175	355	50
Drosophila simulans	WOLB0827	CACQWS010000001-CACQWS010000167	354	50
Drosophila simulans	WOLB0828	CACQWT010000001-CACQWT010000167	354	50
Drosophila simulans	WOLB0829	CACQWO010000001-CACQWO010000175	350	50
Drosophila simulans	WOLB0830	CACQWN010000001-CACQWN010000176	350	50
Drosophila simulans	WOLB0831	CACQWI010000001-CACQWI010000176	352	50
Drosophila simulans	WOLB0832	CACQWR010000001-CACQWR010000176	352	50
Drosophila simulans	WOLB0833	CACQWQ010000001-CACQWQ010000189	346	50
Drosophila simulans	WOLB0834	CACQWU010000001-CACQWU010000188	346	50
Drosophila simulans	WOLB0835	CACQWP010000001-CACQWP010000185	343	50
Drosophila simulans	WOLB0836	CACQWJ010000001-CACQWJ010000185	343	50
Drosophila simulans	WOLB0837	CACQWL010000001-CACQWL010000179	344	50
Drosophila simulans	WOLB0838	CACQWK010000001-CACQWK010000181	344	50
Drosophila simulans	WOLB0839	CACQWM010000001-CACQWM010000181	352	50
Drosophila simulans	WOLB0840	CACQWZ010000001-CACQWZ010000182	352	50
Drosophila simulans	WOLB0841	CACQWY010000001-CACQWY010000193	348	50
Drosophila simulans	WOLB0842	CACQWV010000001-CACQWV010000181	352	50
Drosophila simulans	WOLB0843	CACQWW010000001-CACQWW010000193	348	50
Drosophila simulans	WOLB0844	CACQXA010000001-CACQXA010000180	352	50
Drosophila simulans	WOLB0845	CACQWX010000001-CACQWX010000203	347	50
Drosophila simulans	WOLB0846	CACQXD010000001-CACQXD010000204	347	50
Drosophila simulans	WOLB0847	CACQXC010000001-CACQXC010000198	343	50
Drosophila simulans	WOLB0848	CACQXB010000001-CACQXB010000169	350	50
Drosophila simulans	WOLB0849	CACQXH010000001-CACQXH010000170	351	50
Drosophila simulans	WOLB0850	CACQXS010000001-CACQXS010000192	347	50
Drosophila simulans	WOLB0851	CACQXJ010000001-CACQXJ010000190	347	50
Drosophila simulans	WOLB0852	CACQXK010000001-CACQXK010000203	342	50
Drosophila simulans	WOLB0853	CACQXT010000001-CACQXT010000203	342	50
Drosophila simulans	WOLB0854	CACQXI010000001-CACQXI010000194	346	50
Drosophila simulans	WOLB0855	CACQXG010000001-CACQXG010000194	346	50
Drosophila simulans	WOLB0856	CACQXN010000001-CACQXN010000198	343	50
Drosophila simulans	WOLB0857	CACQXO010000001-CACQXO010000190	351	50
Drosophila simulans	WOLB0858	CACQXF010000001-CACQXF010000189	351	50
Drosophila simulans	WOLB0859	CACQXM010000001-CACQXM010000186	345	50
Drosophila simulans	WOLB0860	CACQXR010000001-CACQXR010000185	345	50
Drosophila simulans	WOLB0861	CACQXE010000001-CACQXE010000191	344	50
Drosophila simulans	WOLB0862	CACQXL010000001-CACQXL010000194	345	50
Drosophila simulans	WOLB0863	CACQXP010000001-CACQXP010000194	343	50
Drosophila simulans	WOLB0864	CACQXQ010000001-CACQXQ010000192	344	50
Drosophila simulans	WOLB0865	CACQXW010000001-CACQXW010000204	348	50
Drosophila simulans	WOLB0866	CACQXV010000001-CACQXV010000204	348	50
Drosophila simulans	WOLB0867	CACQXZ010000001-CACQXZ010000210	344	49
Drosophila simulans	WOLB0868	CACQYA010000001-CACQYA010000211	332	50
Drosophila simulans	WOLB0869	CACQXU010000001-CACQXU010000206	345	50
Drosophila simulans	WOLB0870	CACQYB010000001-CACQYB010000207	345	50
Drosophila simulans	WOLB0871	CACQYC010000001-CACQYC010000204	339	49
Drosophila simulans	WOLB0872	CACQXX010000001-CACQXX010000205	339	49
Drosophila simulans	WOLB0873	CACQXY010000001-CACQXY010000209	344	49
Drosophila simulans	WOLB0874	CACQYG010000001-CACQYG010000216	340	50
Drosophila simulans	WOLB0875	CACQYE010000001-CACQYE010000216	340	50
Drosophila simulans	WOLB0876	CACQYF010000001-CACQYF010000219	330	49
Drosophila simulans	WOLB0877	CACQYD010000001-CACQYD010000221	330	49
Drosophila simulans	WOLB0878	CACQYL010000001-CACQYL010000211	332	50
Drosophila simulans	WOLB0879	CACQYH010000001-CACQYH010000210	342	50
Drosophila simulans	WOLB0880	CACQYP010000001-CACQYP010000210	342	50
Drosophila simulans	WOLB0881	CACQYI010000001-CACQYI010000222	350	49
Drosophila simulans	WOLB0882	CACQYJ010000001-CACQYJ010000211	334	50
Drosophila simulans	WOLB0883	CACQYO010000001-CACQYO010000211	334	50
Drosophila simulans	WOLB0884	CACQYN010000001-CACQYN010000214	340	50
Drosophila simulans	WOLB0885	CACQYM010000001-CACQYM010000214	340	50
Drosophila simulans	WOLB0886	CACQYK010000001-CACQYK010000203	330	50
Drosophila simulans	WOLB0887	CACQZB010000001-CACQZB010000204	330	50
Drosophila simulans	WOLB0888	CACQYS010000001-CACQYS010000208	340	50
Drosophila simulans	WOLB0889	CACQZA010000001-CACQZA010000207	339	50
Drosophila simulans	WOLB0890	CACQZE010000001-CACQZE010000211	331	50
Drosophila simulans	WOLB0891	CACQYZ010000001-CACQYZ010000213	330	50
Drosophila simulans	WOLB0892	CACQYV010000001-CACQYV010000203	336	50
Drosophila simulans	WOLB0893	CACQYR010000001-CACQYR010000202	337	50
Drosophila simulans	WOLB0894	CACQYT010000001-CACQYT010000224	337	50
Drosophila simulans	WOLB0895	CACQZD010000001-CACQZD010000226	337	50
Drosophila simulans	WOLB0896	CACQYW010000001-CACQYW010000254	324	49
Drosophila simulans	WOLB0897	CACQYX010000001-CACQYX010000258	323	49
Drosophila simulans	WOLB0898	CACQYQ010000001-CACQYQ010000211	340	48
Drosophila simulans	WOLB0899	CACQZF010000001-CACQZF010000251	326	49
Drosophila simulans	WOLB0900	CACQZC010000001-CACQZC010000252	326	49
Drosophila simulans	WOLB0901	CACQYU010000001-CACQYU010000212	340	48
Drosophila simulans	WOLB0902	CACQYY010000001-CACQYY010000237	326	50
Drosophila simulans	WOLB0903	CACQZM010000001-CACQZM010000242	326	50
Drosophila simulans	WOLB0904	CACQZO010000001-CACQZO010000246	331	49
Drosophila simulans	WOLB0905	CACQZG010000001-CACQZG010000230	333	50
Drosophila simulans	WOLB0906	CACQZN010000001-CACQZN010000231	333	50
Drosophila simulans	WOLB0907	CACQZH010000001-CACQZH010000247	331	49
Drosophila simulans	WOLB0908	CACQZJ010000001-CACQZJ010000270	323	48
Drosophila simulans	WOLB0909	CACQZL010000001-CACQZL010000270	323	48
Drosophila simulans	WOLB0910	CACQZI010000001-CACQZI010000236	323	49
Drosophila simulans	WOLB0911	CACQZK010000001-CACQZK010000235	323	49
Drosophila simulans	WOLB0912	CACQZR010000001-CACQZR010000242	326	49
Drosophila simulans	WOLB0913	CACQZX010000001-CACQZX010000243	326	49
Drosophila simulans	WOLB0914	CACQZW010000001-CACQZW010000253	316	48
Drosophila simulans	WOLB0915	CACQZT010000001-CACQZT010000253	316	48
Drosophila simulans	WOLB0916	CACQZQ010000001-CACQZQ010000225	330	49
Drosophila simulans	WOLB0917	CACQZU010000001-CACQZU010000224	330	49
Drosophila simulans	WOLB0918	CACQZP010000001-CACQZP010000238	320	49
Drosophila simulans	WOLB0919	CACQZS010000001-CACQZS010000239	320	49
Drosophila simulans	WOLB0920	CACQZV010000001-CACQZV010000245	320	49
Drosophila simulans	WOLB0921	CACQZY010000001-CACQZY010000248	325	49
Drosophila simulans	WOLB0922	CACRAB010000001-CACRAB010000248	325	49
Drosophila simulans	WOLB0923	CACRAA010000001-CACRAA010000248	319	49
Drosophila simulans	WOLB0924	CACQZZ010000001-CACQZZ010000228	315	49
Drosophila simulans	WOLB0925	CACRAG010000001-CACRAG010000226	315	49
Drosophila simulans	WOLB0926	CACRAC010000001-CACRAC010000241	328	50
Drosophila simulans	WOLB0927	CACRAE010000001-CACRAE010000241	327	50
Drosophila simulans	WOLB0928	CACRAK010000001-CACRAK010000257	328	50
Drosophila simulans	WOLB0929	CACRAH010000001-CACRAH010000259	328	50
Drosophila simulans	WOLB0930	CACRAF010000001-CACRAF010000243	331	49
Drosophila simulans	WOLB0931	CACRAD010000001-CACRAD010000242	331	49
Drosophila simulans	WOLB0932	CACRAJ010000001-CACRAJ010000233	316	50
Drosophila simulans	WOLB0933	CACRAI010000001-CACRAI010000232	316	50
Drosophila simulans	WOLB0934	CACRAL010000001-CACRAL010000237	332	47
Drosophila simulans	WOLB0935	CACRAS010000001-CACRAS010000239	332	47
Drosophila simulans	WOLB0936	CACRAQ010000001-CACRAQ010000256	322	50
Drosophila simulans	WOLB0937	CACRAN010000001-CACRAN010000255	322	50
Drosophila simulans	WOLB0938	CACRAR010000001-CACRAR010000257	328	48
Drosophila simulans	WOLB0939	CACRAM010000001-CACRAM010000242	319	50
Drosophila simulans	WOLB0940	CACRAO010000001-CACRAO010000243	319	50
Drosophila simulans	WOLB0941	CACRCC010000001-CACRCC010000257	328	48
Drosophila simulans	WOLB0942	CACRBV010000001-CACRBV010000281	311	50
Drosophila simulans	WOLB0943	CACRBQ010000001-CACRBQ010000292	318	46
Drosophila simulans	WOLB0944	CACRBY010000001-CACRBY010000294	319	46
Drosophila simulans	WOLB0945	CACRCB010000001-CACRCB010000285	310	50
Drosophila simulans	WOLB0946	CACRBT010000001-CACRBT010000267	322	49
Drosophila simulans	WOLB0947	CACRBU010000001-CACRBU010000269	301	49
Drosophila simulans	WOLB0948	CACRBZ010000001-CACRBZ010000270	301	49
Drosophila simulans	WOLB0949	CACRBI010000001-CACRBI010000281	318	49
Drosophila simulans	WOLB0950	CACRBW010000001-CACRBW010000280	317	49
Drosophila simulans	WOLB0951	CACRCD010000001-CACRCD010000481	247	43
Drosophila suzukii	WOLB0952	CACRBJ010000001-CACRBJ010000171	361	50
Homalodisca vitripennis	WOLB0956	CACRBX010000001-CACRBX010000177	356	49
Homalodisca vitripennis	WOLB0957	CACRBP010000001-CACRBP010000172	356	49
Tetranychus urticae	WOLB0958	CACRBM010000001-CACRBM010000149	362	50
Diachasma alloeum	WOLB1001	CACREA010000001-CACREA010000120	360	50
Diachasma alloeum	WOLB1002	CACRDS010000001-CACRDS010000145	345	47
Diachasma alloeum	WOLB1003	CACRDU010000001-CACRDU010000286	313	46
Diachasma alloeum	WOLB1004	CACRDW010000001-CACRDW010000288	305	50
Camponotus obliquus	WOLB1006	CACRDV010000001-CACRDV010000363	260	44
Dactylopius coccus	WOLB1009	CACRDX010000001-CACRDX010000499	63	10
Diaphorina citri	WOLB1010	CACREC010000001-CACREC010000161	353	50
Liriomyza trifolii	WOLB1012	CACREW010000001-CACREW010000443	134	23
Drosophila ananassae	WOLB1017	CACREP010000001-CACREP010000417	158	26
Drosophila melanogaster	WOLB1018	CACREO010000001-CACREO010000121	361	50
Drosophila melanogaster	WOLB1019	CACRET010000001-CACRET010000116	361	50
Drosophila melanogaster	WOLB1020	CACRED010000001-CACRED010000117	361	50
Drosophila melanogaster	WOLB1021	CACREE010000001-CACREE010000118	360	50
Drosophila melanogaster	WOLB1022	CACREJ010000001-CACREJ010000116	361	50
Drosophila melanogaster	WOLB1023	CACREN010000001-CACREN010000117	361	50
Drosophila melanogaster	WOLB1024	CACREM010000001-CACREM010000117	361	50
Drosophila melanogaster	WOLB1025	CACREH010000001-CACREH010000120	361	50
Drosophila melanogaster	WOLB1026	CACREG010000001-CACREG010000118	361	50
Drosophila melanogaster	WOLB1027	CACREL010000001-CACREL010000119	361	50
Drosophila melanogaster	WOLB1028	CACREF010000001-CACREF010000122	361	50
Drosophila melanogaster	WOLB1029	CACREK010000001-CACREK010000123	357	50
Drosophila melanogaster	WOLB1030	CACREI010000001-CACREI010000121	361	50
Drosophila melanogaster	WOLB1031	CACRFH010000001-CACRFH010000118	361	50
Drosophila melanogaster	WOLB1032	CACRFK010000001-CACRFK010000118	361	50
Drosophila melanogaster	WOLB1033	CACRFG010000001-CACRFG010000122	361	50
Drosophila melanogaster	WOLB1034	CACRFI010000001-CACRFI010000126	361	50
Drosophila melanogaster	WOLB1035	CACRFL010000001-CACRFL010000125	361	50
Drosophila melanogaster	WOLB1036	CACRFJ010000001-CACRFJ010000126	359	50
Drosophila melanogaster	WOLB1037	CACREZ010000001-CACREZ010000136	360	50
Drosophila melanogaster	WOLB1038	CACRFF010000001-CACRFF010000136	360	49
Drosophila melanogaster	WOLB1039	CACRFD010000001-CACRFD010000477	204	32
Drosophila melanogaster	WOLB1040	CACRFB010000001-CACRFB010000394	190	38
Drosophila melanogaster	WOLB1041	CACRFA010000001-CACRFA010000429	164	32
Drosophila melanogaster	WOLB1042	CACREX010000001-CACREX010000427	145	35
Drosophila melanogaster	WOLB1043	CACRFE010000001-CACRFE010000388	164	34
Drosophila melanogaster	WOLB1044	CACRFC010000001-CACRFC010000407	150	31
Drosophila melanogaster	WOLB1045	CACREY010000001-CACREY010000411	153	30
Drosophila melanogaster	WOLB1046	CACRFP010000001-CACRFP010000393	152	35
Drosophila melanogaster	WOLB1047	CACRFM010000001-CACRFM010000415	154	33
Drosophila melanogaster	WOLB1048	CACRFS010000001-CACRFS010000390	126	24
Drosophila melanogaster	WOLB1049	CACRFO010000001-CACRFO010000382	137	25
Drosophila melanogaster	WOLB1050	CACRFN010000001-CACRFN010000396	127	28
Drosophila melanogaster	WOLB1051	CACRFQ010000001-CACRFQ010000370	104	22
Drosophila melanogaster	WOLB1052	CACRFR010000001-CACRFR010000334	125	28
Drosophila melanogaster	WOLB1053	CACRFU010000001-CACRFU010000356	130	25
Drosophila melanogaster	WOLB1054	CACRFW010000001-CACRFW010000391	120	28
Drosophila melanogaster	WOLB1055	CACRFX010000001-CACRFX010000367	138	32
Drosophila melanogaster	WOLB1056	CACRFT010000001-CACRFT010000322	126	33
Drosophila melanogaster	WOLB1057	CACRFV010000001-CACRFV010000366	111	27
Drosophila melanogaster	WOLB1058	CACRGI010000001-CACRGI010000383	129	24
Drosophila melanogaster	WOLB1059	CACRGH010000001-CACRGH010000338	118	34
Drosophila simulans	WOLB1060	CACRFY010000001-CACRFY010000152	354	50
Drosophila simulans	WOLB1061	CACRFZ010000001-CACRFZ010000155	360	50
Drosophila simulans	WOLB1062	CACRGC010000001-CACRGC010000615	141	14
Drosophila simulans	WOLB1063	CACRGB010000001-CACRGB010000255	322	50
Drosophila simulans	WOLB1064	CACRGG010000001-CACRGG010000254	322	50
Drosophila simulans	WOLB1065	CACRGA010000001-CACRGA010000254	322	49
Drosophila simulans	WOLB1066	CACRGE010000001-CACRGE010000254	322	49
Drosophila simulans	WOLB1067	CACRGF010000001-CACRGF010000260	323	50
Drosophila simulans	WOLB1068	CACRGD010000001-CACRGD010000260	323	50
Drosophila simulans	WOLB1069	CACRGO010000001-CACRGO010000268	318	49
Drosophila simulans	WOLB1070	CACRGK010000001-CACRGK010000267	309	50
Drosophila simulans	WOLB1071	CACRGM010000001-CACRGM010000268	309	50
Drosophila simulans	WOLB1072	CACRGL010000001-CACRGL010000268	317	49
Drosophila simulans	WOLB1073	CACRGN010000001-CACRGN010000271	306	50
Drosophila simulans	WOLB1074	CACRGJ010000001-CACRGJ010000268	323	49
Drosophila simulans	WOLB1075	CACRGV010000001-CACRGV010000275	305	50
Drosophila simulans	WOLB1076	CACRGR010000001-CACRGR010000291	316	49
Drosophila simulans	WOLB1077	CACRGU010000001-CACRGU010000292	316	49
Drosophila simulans	WOLB1078	CACRGT010000001-CACRGT010000268	296	50
Drosophila simulans	WOLB1079	CACRGP010000001-CACRGP010000269	296	50
Drosophila simulans	WOLB1080	CACRGQ010000001-CACRGQ010000274	304	49
Drosophila simulans	WOLB1081	CACRGS010000001-CACRGS010000274	304	49
Drosophila simulans	WOLB1082	CACRGW010000001-CACRGW010000274	303	47
Drosophila simulans	WOLB1083	CACRGX010000001-CACRGX010000273	303	47
Drosophila simulans	WOLB1084	CACRHH010000001-CACRHH010000321	303	50
Drosophila simulans	WOLB1085	CACRHA010000001-CACRHA010000308	297	48
Drosophila simulans	WOLB1086	CACRGY010000001-CACRGY010000307	297	48
Drosophila simulans	WOLB1087	CACRHF010000001-CACRHF010000321	303	50
Drosophila simulans	WOLB1088	CACRHD010000001-CACRHD010000313	303	47
Drosophila simulans	WOLB1089	CACRHB010000001-CACRHB010000313	302	46
Drosophila simulans	WOLB1090	CACRGZ010000001-CACRGZ010000298	288	48
Drosophila simulans	WOLB1091	CACRHE010000001-CACRHE010000298	288	48
Drosophila simulans	WOLB1092	CACRHG010000001-CACRHG010000299	285	46
Drosophila simulans	WOLB1093	CACRHC010000001-CACRHC010000299	284	46
Drosophila simulans	WOLB1094	CACRHI010000001-CACRHI010000294	285	49
Drosophila simulans	WOLB1095	CACRHM010000001-CACRHM010000294	285	49
Drosophila simulans	WOLB1096	CACRHQ010000001-CACRHQ010000323	298	49
Drosophila simulans	WOLB1097	CACRHT010000001-CACRHT010000324	300	49
Drosophila simulans	WOLB1098	CACRHN010000001-CACRHN010000311	311	48
Drosophila simulans	WOLB1099	CACRHR010000001-CACRHR010000311	311	48
Drosophila simulans	WOLB1100	CACRHP010000001-CACRHP010000332	272	48
Drosophila simulans	WOLB1101	CACRHW010000001-CACRHW010000336	285	47
Drosophila simulans	WOLB1102	CACRHJ010000001-CACRHJ010000336	284	47
Drosophila simulans	WOLB1103	CACRHU010000001-CACRHU010000332	273	48
Drosophila simulans	WOLB1104	CACRHX010000001-CACRHX010000331	276	49
Drosophila simulans	WOLB1105	CACRHK010000001-CACRHK010000332	276	49
Drosophila simulans	WOLB1106	CACRHV010000001-CACRHV010000337	273	47
Drosophila simulans	WOLB1107	CACRHS010000001-CACRHS010000336	273	47
Drosophila simulans	WOLB1108	CACRHO010000001-CACRHO010000323	281	49
Drosophila simulans	WOLB1109	CACRHL010000001-CACRHL010000324	281	49
Drosophila simulans	WOLB1110	CACRHZ010000001-CACRHZ010000359	272	49
Drosophila simulans	WOLB1111	CACRIA010000001-CACRIA010000357	272	49
Drosophila simulans	WOLB1112	CACRID010000001-CACRID010000334	271	47
Drosophila simulans	WOLB1113	CACRHY010000001-CACRHY010000334	271	47
Drosophila simulans	WOLB1114	CACRIB010000001-CACRIB010000346	274	50
Drosophila simulans	WOLB1115	CACRIC010000001-CACRIC010000348	273	50
Drosophila simulans	WOLB1116	CACRIJ010000001-CACRIJ010000351	255	46
Drosophila simulans	WOLB1117	CACRIH010000001-CACRIH010000353	255	46
Drosophila simulans	WOLB1118	CACRII010000001-CACRII010000336	275	46
Drosophila simulans	WOLB1119	CACRIG010000001-CACRIG010000331	258	43
Drosophila simulans	WOLB1120	CACRIF010000001-CACRIF010000342	277	47
Drosophila simulans	WOLB1121	CACRIE010000001-CACRIE010000343	275	47
Drosophila simulans	WOLB1122	CACRIW010000001-CACRIW010000347	250	46
Drosophila simulans	WOLB1123	CACRIT010000001-CACRIT010000347	250	46
Drosophila simulans	WOLB1124	CACRIX010000001-CACRIX010000358	244	44
Drosophila simulans	WOLB1125	CACRJA010000001-CACRJA010000345	267	46
Drosophila simulans	WOLB1126	CACRIZ010000001-CACRIZ010000345	267	46
Drosophila simulans	WOLB1127	CACRIV010000001-CACRIV010000357	244	44
Aedes albopictus	WOLB1128	CACRIU010000001-CACRIU010000389	268	40
Diachasma alloeum	WOLB1162	CACRJV010000001-CACRJV010000180	338	48
Diachasma alloeum	WOLB1163	CACRJW010000001-CACRJW010000415	162	29
Diachasma alloeum	WOLB1164	CACRJZ010000001-CACRJZ010000391	157	30
Legend:
n_genes:	number of orthologue genes found using BUSCO.
n_50_genes:	number of orthologue genes shared between all other Wolbachia assemblies from the 50 most represented genes found by BUSCO in all assemblies
