# Supplementary material for: Multiple long-range host shifts of major Wolbachia supergroups infecting arthropods
Source: Sci Rep. 2022 May 17;12:8131. doi: 10.1038/s41598-022-12299-x (PMC9114371; doi:10.1038/s41598-022-12299-x)
Supplement: Supplementary file 8 — Supplementary Table 2. [file 41598_2022_12299_MOESM8_ESM.xlsx]

## Sheet: Sheet1
Supplementary table 2.1 Supergroup A Wolbachia simiilarity
wolb	Cobl_001	Cobs_002	Dvir_003	Dvir_004	Dvir_005	Dvir_006	Dvir_007	Dvir_008	Dvir_009	Dvir_010	Dvir_011	Dvir_012	Dvir_013	Dvir_014	Dvir_015	Dvir_016	Dvir_017	Dvir_018	Dvir_019	Dvir_020	Dvir_021	Dvir_022	Dvir_023	Dvir_024	Dall_025	Dall_026	Dall_027	Dall_028	Dall_029	Dall_030	Dall_031	Dana_032	Dana_033	DrosMulti_034	Dana_035	Dana_036	Dana_037	Dana_038	Dana_039	Dana_040	Dana_041	DrosMulti_042	Dana_043	Dana_044	Dana_045	Dana_046	Dana_047	Dana_048	DrosMulti_049
Cobl_001	100	62.59	79.92	77.32	79.86	79.73	80.05	79.96	80.03	80.05	79.8	79.74	80.02	79.91	79.99	80.01	79.48	79.93	79.87	79.93	79.22	79.9	79.85	79.89	80.35	78.38	72.75	80.28	81.71	56.95	51.19	80.42	78.91	80.42	80.41	81.69	75.04	78.65	80.63	80.41	77.74	77.91	78.97	78.26	80.34	78.33	70.5	53.38	80.34
Cobs_002	62.59	100	65.8	63.45	65.73	65.6	65.93	65.87	65.91	65.93	65.69	66.07	65.77	65.76	65.88	65.89	65.34	65.84	65.76	65.78	65.1	66.04	65.72	65.79	66.48	64.5	60.85	67	66.25	47.09	55.79	66.94	65.4	66.94	66.93	68.22	62.11	64.88	66.15	66.93	66.3	65.39	63.31	64.65	67.01	66.02	57.08	62.28	66.84
Dvir_003	79.92	65.8	100	96.85	99.66	99.51	99.85	99.75	99.83	99.85	99.56	99.53	99.65	99.6	99.77	99.81	99.16	99.72	99.59	99.64	98.99	99.69	99.64	99.67	96.74	91.5	89.08	97.25	95.75	60.29	61.26	96.61	95.07	96.61	96.6	94.7	90.18	94.6	93.32	96.6	93.79	90.53	91.6	94.22	96.52	94.29	81.9	47.85	97.07
Dvir_004	77.32	63.45	96.85	100	97.18	97.04	96.99	96.9	96.97	96.99	97.09	96.67	96.8	96.74	96.92	96.95	96.3	96.86	97.12	96.78	96.13	96.83	97.16	96.81	93.97	88.74	86.31	94.48	92.98	57.54	58.51	93.84	92.31	93.85	93.84	91.94	87.43	91.84	91.64	93.84	91.12	88.86	88.83	91.45	93.76	91.76	79.14	50.84	94.31
Dvir_005	79.86	65.73	99.66	97.18	100	99.84	99.79	99.7	99.77	99.79	99.89	99.47	99.6	99.54	99.71	99.75	99.1	99.66	99.92	99.58	98.94	99.63	99.97	99.61	96.67	91.45	89.02	97.19	95.69	60.23	61.2	96.55	95.02	96.55	96.54	94.64	90.13	94.55	93.26	96.54	93.73	90.47	91.54	94.16	96.47	94.23	81.84	48.17	97.01
Dvir_006	79.73	65.6	99.51	97.04	99.84	100	99.64	99.55	99.63	99.65	99.75	99.33	99.45	99.39	99.57	99.6	98.96	99.52	99.77	99.43	98.79	99.49	99.82	99.47	96.54	91.31	88.89	97.06	95.56	60.1	61.07	96.42	94.88	96.42	96.41	94.51	90	94.42	93.12	96.41	93.6	90.34	91.41	94.04	96.33	94.1	81.72	48.28	96.88
Dvir_007	80.05	65.93	99.85	96.99	99.79	99.64	100	99.89	99.96	99.98	99.7	99.66	99.79	99.73	99.9	99.94	99.29	99.85	99.72	99.77	99.13	99.83	99.77	99.8	96.86	91.64	89.21	97.38	95.88	60.42	61.39	96.74	95.21	96.74	96.73	94.83	90.32	94.74	93.45	96.73	93.92	90.66	91.73	94.35	96.66	94.42	82.03	47.96	97.2
Dvir_008	79.96	65.87	99.75	96.9	99.7	99.55	99.89	100	99.87	99.89	99.6	99.56	99.69	99.64	99.81	99.85	99.2	99.76	99.63	99.68	99.04	99.74	99.68	99.71	96.79	91.57	89.15	97.3	95.8	60.39	61.35	96.66	95.13	96.66	96.65	94.75	90.24	94.66	93.37	96.65	93.84	90.58	91.66	94.27	96.57	94.35	81.96	47.94	97.13
Dvir_009	80.03	65.91	99.83	96.97	99.77	99.63	99.96	99.87	100	99.97	99.68	99.64	99.77	99.72	99.89	99.92	99.27	99.84	99.71	99.76	99.11	99.81	99.76	99.79	96.85	91.62	89.2	97.37	95.87	60.41	61.38	96.72	95.19	96.73	96.72	94.82	90.31	94.72	93.43	96.72	93.91	90.65	91.71	94.34	96.64	94.41	82.02	47.96	97.19
Dvir_010	80.05	65.93	99.85	96.99	99.79	99.65	99.98	99.89	99.97	100	99.7	99.66	99.79	99.74	99.91	99.94	99.29	99.85	99.73	99.77	99.13	99.83	99.77	99.81	96.87	91.64	89.21	97.38	95.88	60.42	61.39	96.74	95.21	96.75	96.74	94.83	90.32	94.74	93.45	96.74	93.92	90.66	91.73	94.35	96.66	94.43	82.03	47.98	97.21
Dvir_011	79.8	65.69	99.56	97.09	99.89	99.75	99.7	99.6	99.68	99.7	100	99.37	99.51	99.45	99.62	99.66	99.01	99.57	99.83	99.49	98.85	99.54	99.87	99.52	96.59	91.36	88.94	97.1	95.6	60.18	61.15	96.46	94.93	96.47	96.46	94.56	90.04	94.47	93.17	96.46	93.65	90.39	91.45	94.08	96.38	94.15	81.77	48.14	96.93
Dvir_012	79.74	66.07	99.53	96.67	99.47	99.33	99.66	99.56	99.64	99.66	99.37	100	99.46	99.41	99.58	99.62	98.97	99.53	99.4	99.45	98.8	99.5	99.45	99.48	96.56	91.34	88.92	97.08	95.58	60.16	61.12	96.43	94.9	96.43	96.42	94.52	90.02	94.43	93.14	96.42	93.62	90.36	91.42	94.04	96.35	94.12	81.73	47.7	96.9
Dvir_013	80.02	65.77	99.65	96.8	99.6	99.45	99.79	99.69	99.77	99.79	99.51	99.46	100	99.55	99.71	99.75	99.09	99.66	99.53	99.58	98.93	99.63	99.58	99.61	96.67	91.45	89.02	97.19	95.69	60.43	61.25	96.55	95.05	96.56	96.55	94.65	90.14	94.55	93.41	96.55	93.74	90.63	91.7	94.16	96.47	94.24	81.87	47.83	97.01
Dvir_014	79.91	65.76	99.6	96.74	99.54	99.39	99.73	99.64	99.72	99.74	99.45	99.41	99.55	100	99.66	99.69	99.42	99.6	99.48	99.9	98.88	99.58	99.52	99.56	96.68	91.45	89.03	97.19	95.7	60.34	61.3	96.56	95.02	96.56	96.55	94.65	90.14	94.56	93.27	96.55	93.75	90.49	91.55	94.18	96.48	94.25	81.86	47.9	97.02
Dvir_015	79.99	65.88	99.77	96.92	99.71	99.57	99.9	99.81	99.89	99.91	99.62	99.58	99.71	99.66	100	99.86	99.21	99.78	99.65	99.7	99.05	99.75	99.7	99.73	96.79	91.57	89.14	97.3	95.8	60.37	61.33	96.66	95.13	96.67	96.66	94.76	90.24	94.67	93.38	96.66	93.85	90.59	91.66	94.28	96.58	94.35	81.96	47.95	97.13
Dvir_016	80.01	65.89	99.81	96.95	99.75	99.6	99.94	99.85	99.92	99.94	99.66	99.62	99.75	99.69	99.86	100	99.25	99.81	99.68	99.73	99.09	99.79	99.73	99.76	96.83	91.6	89.18	97.34	95.84	60.41	61.37	96.7	95.17	96.7	96.69	94.79	90.28	94.7	93.41	96.69	93.88	90.62	91.69	94.31	96.62	94.39	82	47.94	97.16
Dvir_017	79.48	65.34	99.16	96.3	99.1	98.96	99.29	99.2	99.27	99.29	99.01	98.97	99.09	99.42	99.21	99.25	100	99.16	99.03	99.45	98.44	99.13	99.08	99.11	96.24	91.02	89.12	96.75	95.25	60.49	61.5	96.12	94.59	96.12	96.11	94.21	89.71	94.12	92.84	96.11	93.31	90.06	91.11	93.74	96.04	93.8	81.43	48.16	96.58
Dvir_018	79.93	65.84	99.72	96.86	99.66	99.52	99.85	99.76	99.84	99.85	99.57	99.53	99.66	99.6	99.78	99.81	99.16	100	99.6	99.64	99	99.7	99.64	99.68	96.75	91.52	89.09	97.25	95.77	60.33	61.31	96.61	95.08	96.61	96.6	94.71	90.2	94.61	93.32	96.6	93.79	90.54	91.61	94.22	96.53	94.29	81.91	47.91	97.08
Dvir_019	79.87	65.76	99.59	97.12	99.92	99.77	99.72	99.63	99.71	99.73	99.83	99.4	99.53	99.48	99.65	99.68	99.03	99.6	100	99.52	98.87	99.57	99.9	99.55	96.61	91.39	88.96	97.13	95.63	60.18	61.15	96.51	94.97	96.51	96.5	94.6	90.08	94.5	93.21	96.5	93.69	90.43	91.5	94.12	96.42	94.19	81.87	48.19	96.95
Dvir_020	79.93	65.78	99.64	96.78	99.58	99.43	99.77	99.68	99.76	99.77	99.49	99.45	99.58	99.9	99.7	99.73	99.45	99.64	99.52	100	98.92	99.62	99.56	99.6	96.71	91.49	89.06	97.23	95.73	60.36	61.32	96.6	95.06	96.6	96.59	94.69	90.18	94.6	93.3	96.59	93.78	90.52	91.58	94.21	96.51	94.28	81.89	47.92	97.05
Dvir_021	79.22	65.1	98.99	96.13	98.94	98.79	99.13	99.04	99.11	99.13	98.85	98.8	98.93	98.88	99.05	99.09	98.44	99	98.87	98.92	100	98.97	98.92	98.95	96.03	90.81	88.38	96.55	95.05	59.59	60.56	95.91	94.38	95.91	95.9	94	89.49	93.91	92.61	95.9	93.09	89.83	90.9	93.52	95.83	93.59	82.88	47.14	96.37
Dvir_022	79.9	66.04	99.69	96.83	99.63	99.49	99.83	99.74	99.81	99.83	99.54	99.5	99.63	99.58	99.75	99.79	99.13	99.7	99.57	99.62	98.97	100	99.62	99.65	96.72	91.49	89.32	97.23	95.73	60.28	61.5	96.58	95.05	96.59	96.58	94.68	90.16	94.58	93.29	96.58	93.77	90.51	91.58	94.2	96.5	94.27	81.88	47.83	97.05
Dvir_023	79.85	65.72	99.64	97.16	99.97	99.82	99.77	99.68	99.76	99.77	99.87	99.45	99.58	99.52	99.7	99.73	99.08	99.64	99.9	99.56	98.92	99.62	100	99.6	96.66	91.43	89.01	97.17	95.67	60.22	61.19	96.53	95	96.53	96.52	94.62	90.11	94.53	93.24	96.52	93.72	90.46	91.52	94.14	96.45	94.21	81.83	48.16	97
Dvir_024	79.89	65.79	99.67	96.81	99.61	99.47	99.8	99.71	99.79	99.81	99.52	99.48	99.61	99.56	99.73	99.76	99.11	99.68	99.55	99.6	98.95	99.65	99.6	100	96.69	91.47	89.04	97.2	95.71	60.28	61.25	96.57	95.04	96.57	96.56	94.66	90.16	94.57	93.28	96.56	93.75	90.5	91.56	94.19	96.48	94.25	81.87	47.85	97.03
Dall_025	80.35	66.48	96.74	93.97	96.67	96.54	96.86	96.79	96.85	96.87	96.59	96.56	96.67	96.68	96.79	96.83	96.24	96.75	96.61	96.71	96.03	96.72	96.66	96.69	100	93.79	91.94	99.46	98.18	61.33	62.55	97.53	95.99	97.53	97.52	95.59	90.96	95.48	94.16	97.52	94.71	91.37	92.54	95.1	97.45	95.24	82.82	48.04	99.48
Dall_026	78.38	64.5	91.5	88.74	91.45	91.31	91.64	91.57	91.62	91.64	91.36	91.34	91.45	91.45	91.57	91.6	91.02	91.52	91.39	91.49	90.81	91.49	91.43	91.47	93.79	100	85.87	94.11	92.83	64.15	61.75	92.3	90.77	92.31	92.3	90.38	85.74	90.49	88.92	92.3	89.49	86.31	87.31	90.1	92.22	90.01	81.18	50.94	94.14
Dall_027	72.75	60.85	89.08	86.31	89.02	88.89	89.21	89.15	89.2	89.21	88.94	88.92	89.02	89.03	89.14	89.18	89.12	89.09	88.96	89.06	88.38	89.32	89.01	89.04	91.94	85.87	100	91.75	90.25	61.5	65.65	89.65	88.59	89.65	89.65	88.34	83.08	87.6	86.27	89.64	86.83	83.48	84.66	87.21	89.57	87.36	74.93	46.26	91.57
Dall_028	80.28	67	97.25	94.48	97.19	97.06	97.38	97.3	97.37	97.38	97.1	97.08	97.19	97.19	97.3	97.34	96.75	97.25	97.13	97.23	96.55	97.23	97.17	97.2	99.46	94.11	91.75	100	98.5	61.84	63.07	97.83	96.3	97.84	97.83	95.9	91.26	95.78	94.45	97.83	95.01	91.67	92.83	95.4	97.75	95.54	83.11	48.53	99.81
Dall_029	81.71	66.25	95.75	92.98	95.69	95.56	95.88	95.8	95.87	95.88	95.6	95.58	95.69	95.7	95.8	95.84	95.25	95.77	95.63	95.73	95.05	95.73	95.67	95.71	98.18	92.83	90.25	98.5	100	60.36	61.59	96.55	95.02	96.56	96.55	94.62	90	94.5	93.17	96.55	93.74	90.39	91.55	94.11	96.47	94.26	81.83	47.06	98.53
Dall_030	56.95	47.09	60.29	57.54	60.23	60.1	60.42	60.39	60.41	60.42	60.18	60.16	60.43	60.34	60.37	60.41	60.49	60.33	60.18	60.36	59.59	60.28	60.22	60.28	61.33	64.15	61.5	61.84	60.36	100	85.69	60.31	61.84	60.31	60.3	59.01	58.78	59.3	60.36	60.3	59.52	59.77	61.77	59.53	60.23	61.04	62.91	49.02	61.7
Dall_031	51.19	55.79	61.26	58.51	61.2	61.07	61.39	61.35	61.38	61.39	61.15	61.12	61.25	61.3	61.33	61.37	61.5	61.31	61.15	61.32	60.56	61.5	61.19	61.25	62.55	61.75	65.65	63.07	61.59	85.69	100	61.45	62.99	61.46	61.45	60.15	60.6	60.06	58.07	61.45	60.67	57.49	60.72	60.29	61.37	63.43	60.48	51.64	62.91
Dana_032	80.42	66.94	96.61	93.84	96.55	96.42	96.74	96.66	96.72	96.74	96.46	96.43	96.55	96.56	96.66	96.7	96.12	96.61	96.51	96.6	95.91	96.58	96.53	96.57	97.53	92.3	89.65	97.83	96.55	60.31	61.45	100	98.46	100	99.99	98.01	93.37	97.93	96.6	99.99	97.16	93.8	94.91	97.54	99.91	97.63	84.91	49.03	97.87
Dana_033	78.91	65.4	95.07	92.31	95.02	94.88	95.21	95.13	95.19	95.21	94.93	94.9	95.05	95.02	95.13	95.17	94.59	95.08	94.97	95.06	94.38	95.05	95	95.04	95.99	90.77	88.59	96.3	95.02	61.84	62.99	98.46	100	98.46	98.45	96.48	91.84	96.39	95.07	98.45	95.62	92.26	93.38	96	98.37	96.09	83.37	47.5	96.33
DrosMulti_034	80.42	66.94	96.61	93.85	96.55	96.42	96.74	96.66	96.73	96.75	96.47	96.43	96.56	96.56	96.67	96.7	96.12	96.61	96.51	96.6	95.91	96.59	96.53	96.57	97.53	92.31	89.65	97.84	96.56	60.31	61.46	100	98.46	100	99.99	98.02	93.37	97.93	96.6	99.99	97.16	93.8	94.91	97.54	99.91	97.63	84.91	49.03	97.87
Dana_035	80.41	66.93	96.6	93.84	96.54	96.41	96.73	96.65	96.72	96.74	96.46	96.42	96.55	96.55	96.66	96.69	96.11	96.6	96.5	96.59	95.9	96.58	96.52	96.56	97.52	92.3	89.65	97.83	96.55	60.3	61.45	99.99	98.45	99.99	100	98.01	93.36	97.93	96.6	99.99	97.16	93.8	94.91	97.54	99.91	97.63	84.91	49.03	97.86
Dana_036	81.69	68.22	94.7	91.94	94.64	94.51	94.83	94.75	94.82	94.83	94.56	94.52	94.65	94.65	94.76	94.79	94.21	94.71	94.6	94.69	94	94.68	94.62	94.66	95.59	90.38	88.34	95.9	94.62	59.01	60.15	98.01	96.48	98.02	98.01	100	91.41	95.95	94.62	98.01	95.18	91.82	92.93	95.56	97.93	95.65	82.94	50.94	95.93
Dana_037	75.04	62.11	90.18	87.43	90.13	90	90.32	90.24	90.31	90.32	90.04	90.02	90.14	90.14	90.24	90.28	89.71	90.2	90.08	90.18	89.49	90.16	90.11	90.16	90.96	85.74	83.08	91.26	90	58.78	60.6	93.37	91.84	93.37	93.36	91.41	100	91.3	89.98	93.36	90.53	87.18	88.98	90.92	93.29	91.69	80.92	51.14	91.3
Dana_038	78.65	64.88	94.6	91.84	94.55	94.42	94.74	94.66	94.72	94.74	94.47	94.43	94.55	94.56	94.67	94.7	94.12	94.61	94.5	94.6	93.91	94.58	94.53	94.57	95.48	90.49	87.6	95.78	94.5	59.3	60.06	97.93	96.39	97.93	97.93	95.95	91.3	100	94.54	97.93	95.1	91.74	92.85	99.61	97.85	95.57	83.09	47.21	95.81
Dana_039	80.63	66.15	93.32	91.64	93.26	93.12	93.45	93.37	93.43	93.45	93.17	93.14	93.41	93.27	93.38	93.41	92.84	93.32	93.21	93.3	92.61	93.29	93.24	93.28	94.16	88.92	86.27	94.45	93.17	60.36	58.07	96.6	95.07	96.6	96.6	94.62	89.98	94.54	100	96.6	94.01	97.2	95.11	94.3	96.67	94.63	81.67	48.85	94.49
Dana_040	80.41	66.93	96.6	93.84	96.54	96.41	96.73	96.65	96.72	96.74	96.46	96.42	96.55	96.55	96.66	96.69	96.11	96.6	96.5	96.59	95.9	96.58	96.52	96.56	97.52	92.3	89.64	97.83	96.55	60.3	61.45	99.99	98.45	99.99	99.99	98.01	93.36	97.93	96.6	100	97.16	93.8	94.91	97.54	99.92	97.63	84.91	49.03	97.86
Dana_041	77.74	66.3	93.79	91.12	93.73	93.6	93.92	93.84	93.91	93.92	93.65	93.62	93.74	93.75	93.85	93.88	93.31	93.79	93.69	93.78	93.09	93.77	93.72	93.75	94.71	89.49	86.83	95.01	93.74	59.52	60.67	97.16	95.62	97.16	97.16	95.18	90.53	95.1	94.01	97.16	100	96.64	92.23	94.86	97.23	95.03	82.23	48.63	95.05
DrosMulti_042	77.91	65.39	90.53	88.86	90.47	90.34	90.66	90.58	90.65	90.66	90.39	90.36	90.63	90.49	90.59	90.62	90.06	90.54	90.43	90.52	89.83	90.51	90.46	90.5	91.37	86.31	83.48	91.67	90.39	59.77	57.49	93.8	92.26	93.8	93.8	91.82	87.18	91.74	97.2	93.8	96.64	100	92.3	91.5	93.87	91.82	78.87	48.56	91.7
Dana_043	78.97	63.31	91.6	88.83	91.54	91.41	91.73	91.66	91.71	91.73	91.45	91.42	91.7	91.55	91.66	91.69	91.11	91.61	91.5	91.58	90.9	91.58	91.52	91.56	92.54	87.31	84.66	92.83	91.55	61.77	60.72	94.91	93.38	94.91	94.91	92.93	88.98	92.85	95.11	94.91	92.23	92.3	100	92.61	94.98	97.04	83.08	47.44	92.87
Dana_044	78.26	64.65	94.22	91.45	94.16	94.04	94.35	94.27	94.34	94.35	94.08	94.04	94.16	94.18	94.28	94.31	93.74	94.22	94.12	94.21	93.52	94.2	94.14	94.19	95.1	90.1	87.21	95.4	94.11	59.53	60.29	97.54	96	97.54	97.54	95.56	90.92	99.61	94.3	97.54	94.86	91.5	92.61	100	97.62	95.33	83.47	46.83	95.43
Dana_045	80.34	67.01	96.52	93.76	96.47	96.33	96.66	96.57	96.64	96.66	96.38	96.35	96.47	96.48	96.58	96.62	96.04	96.53	96.42	96.51	95.83	96.5	96.45	96.48	97.45	92.22	89.57	97.75	96.47	60.23	61.37	99.91	98.37	99.91	99.91	97.93	93.29	97.85	96.67	99.92	97.23	93.87	94.98	97.62	100	97.7	84.99	48.96	97.78
Dana_046	78.33	66.02	94.29	91.76	94.23	94.1	94.42	94.35	94.41	94.43	94.15	94.12	94.24	94.25	94.35	94.39	93.8	94.29	94.19	94.28	93.59	94.27	94.21	94.25	95.24	90.01	87.36	95.54	94.26	61.04	63.43	97.63	96.09	97.63	97.63	95.65	91.69	95.57	94.63	97.63	95.03	91.82	97.04	95.33	97.7	100	85.8	48.16	95.57
Dana_047	70.5	57.08	81.9	79.14	81.84	81.72	82.03	81.96	82.02	82.03	81.77	81.73	81.87	81.86	81.96	82	81.43	81.91	81.87	81.89	82.88	81.88	81.83	81.87	82.82	81.18	74.93	83.11	81.83	62.91	60.48	84.91	83.37	84.91	84.91	82.94	80.92	83.09	81.67	84.91	82.23	78.87	83.08	83.47	84.99	85.8	100	45.93	83.15
Dana_048	53.38	62.28	47.85	50.84	48.17	48.28	47.96	47.94	47.96	47.98	48.14	47.7	47.83	47.9	47.95	47.94	48.16	47.91	48.19	47.92	47.14	47.83	48.16	47.85	48.04	50.94	46.26	48.53	47.06	49.02	51.64	49.03	47.5	49.03	49.03	50.94	51.14	47.21	48.85	49.03	48.63	48.56	47.44	46.83	48.96	48.16	45.93	100	48.39
DrosMulti_049	80.34	66.84	97.07	94.31	97.01	96.88	97.2	97.13	97.19	97.21	96.93	96.9	97.01	97.02	97.13	97.16	96.58	97.08	96.95	97.05	96.37	97.05	97	97.03	99.48	94.14	91.57	99.81	98.53	61.7	62.91	97.87	96.33	97.87	97.86	95.93	91.3	95.81	94.49	97.86	95.05	91.7	92.87	95.43	97.78	95.57	83.15	48.39	100
DrosMulti_050	80.34	66.84	97.07	94.31	97.01	96.88	97.2	97.13	97.19	97.21	96.93	96.9	97.01	97.02	97.13	97.16	96.58	97.08	96.95	97.05	96.37	97.05	97	97.03	99.48	94.14	91.57	99.81	98.53	61.69	62.9	97.87	96.33	97.87	97.86	95.93	91.3	95.81	94.49	97.86	95.05	91.71	92.87	95.43	97.78	95.57	83.15	48.39	99.99
DrosMulti_051	80.35	66.85	97.08	94.31	97.02	96.89	97.21	97.14	97.2	97.21	96.94	96.91	97.02	97.03	97.14	97.17	96.58	97.09	96.96	97.06	96.38	97.06	97	97.04	99.49	94.15	91.57	99.82	98.53	61.7	62.91	97.87	96.34	97.88	97.87	95.94	91.31	95.82	94.49	97.87	95.06	91.71	92.87	95.44	97.79	95.58	83.16	48.39	99.99
Dmel_052	80.35	66.84	97.08	94.31	97.02	96.89	97.21	97.14	97.2	97.21	96.94	96.91	97.02	97.03	97.14	97.17	96.58	97.09	96.96	97.06	96.38	97.06	97	97.04	99.49	94.15	91.58	99.82	98.53	61.7	62.91	97.87	96.34	97.88	97.87	95.94	91.31	95.82	94.49	97.87	95.06	91.71	92.87	95.44	97.79	95.58	83.16	48.39	99.99
Dmel_053	80.34	66.84	97.07	94.3	97.01	96.88	97.2	97.13	97.19	97.2	96.92	96.9	97.01	97.01	97.13	97.16	96.57	97.08	96.95	97.05	96.37	97.05	96.99	97.03	99.48	94.14	91.57	99.81	98.52	61.69	62.9	97.86	96.33	97.87	97.86	95.93	91.3	95.81	94.49	97.86	95.05	91.7	92.86	95.42	97.78	95.57	83.15	48.39	99.98
Dmel_054	80.34	66.84	97.07	94.3	97.01	96.88	97.2	97.13	97.19	97.2	96.92	96.9	97.01	97.01	97.13	97.16	96.57	97.08	96.95	97.05	96.37	97.05	96.99	97.03	99.48	94.14	91.57	99.81	98.52	61.69	62.9	97.86	96.33	97.87	97.86	95.93	91.3	95.81	94.49	97.86	95.05	91.7	92.86	95.42	97.78	95.57	83.15	48.39	99.98
Dmel_055	80.34	66.84	97.07	94.3	97.01	96.88	97.2	97.13	97.19	97.2	96.92	96.9	97.01	97.01	97.13	97.16	96.57	97.08	96.95	97.05	96.37	97.05	96.99	97.03	99.48	94.14	91.57	99.81	98.52	61.69	62.9	97.86	96.33	97.87	97.86	95.93	91.3	95.81	94.49	97.86	95.05	91.7	92.86	95.42	97.78	95.57	83.15	48.39	99.98
Dmel_056	80.33	66.83	97.06	94.29	97	96.87	97.19	97.12	97.18	97.19	96.91	96.89	97	97	97.11	97.15	96.56	97.06	96.94	97.04	96.36	97.04	96.98	97.01	99.47	94.13	91.56	99.8	98.51	61.69	62.9	97.85	96.32	97.86	97.84	95.92	91.29	95.8	94.48	97.84	95.03	91.69	92.85	95.41	97.77	95.56	83.14	48.38	99.97
Dmel_057	80.34	66.84	97.07	94.3	97.01	96.88	97.2	97.13	97.19	97.2	96.92	96.9	97.01	97.01	97.13	97.16	96.57	97.08	96.95	97.05	96.37	97.05	96.99	97.03	99.48	94.14	91.57	99.81	98.52	61.69	62.9	97.86	96.33	97.87	97.86	95.93	91.3	95.81	94.49	97.86	95.05	91.7	92.86	95.42	97.78	95.57	83.15	48.39	99.98
Dmel_058	80.34	66.83	97.06	94.29	97	96.87	97.19	97.12	97.18	97.19	96.91	96.89	97	97	97.11	97.15	96.56	97.06	96.94	97.04	96.36	97.04	96.98	97.01	99.47	94.13	91.55	99.8	98.51	61.69	62.89	97.85	96.32	97.86	97.84	95.92	91.29	95.8	94.48	97.84	95.03	91.69	92.85	95.42	97.77	95.56	83.14	48.38	99.97
Dmel_059	80.33	66.84	97.06	94.29	97	96.87	97.19	97.12	97.18	97.19	96.91	96.89	97	97	97.11	97.15	96.56	97.06	96.94	97.04	96.36	97.04	96.98	97.01	99.47	94.13	91.55	99.8	98.51	61.68	62.89	97.86	96.32	97.86	97.85	95.92	91.29	95.8	94.48	97.85	95.04	91.69	92.85	95.42	97.77	95.56	83.14	48.39	99.97
Dmel_060	80.34	66.84	97.07	94.3	97.01	96.88	97.2	97.13	97.19	97.2	96.92	96.9	97.01	97.01	97.13	97.16	96.57	97.08	96.95	97.05	96.37	97.05	96.99	97.03	99.48	94.14	91.57	99.81	98.52	61.69	62.9	97.86	96.33	97.87	97.86	95.93	91.3	95.81	94.49	97.86	95.05	91.7	92.86	95.42	97.78	95.57	83.15	48.39	99.98
DrosMulti_061	80.34	66.84	97.07	94.3	97.01	96.88	97.2	97.13	97.19	97.2	96.92	96.9	97.01	97.01	97.13	97.16	96.57	97.08	96.95	97.05	96.37	97.05	96.99	97.03	99.48	94.14	91.57	99.81	98.52	61.69	62.9	97.86	96.33	97.87	97.86	95.93	91.3	95.81	94.49	97.86	95.05	91.7	92.86	95.42	97.78	95.57	83.15	48.39	99.98
Dmel_062	80.34	66.84	97.07	94.3	97.01	96.88	97.2	97.13	97.19	97.2	96.92	96.9	97.01	97.01	97.13	97.16	96.57	97.08	96.95	97.05	96.37	97.05	96.99	97.03	99.48	94.14	91.57	99.81	98.52	61.69	62.9	97.86	96.33	97.87	97.86	95.93	91.3	95.81	94.49	97.86	95.05	91.7	92.86	95.42	97.78	95.57	83.15	48.39	99.98
Dmel_063	80.34	66.83	97.06	94.3	97.01	96.87	97.2	97.13	97.18	97.2	96.92	96.89	97	97.01	97.12	97.16	96.57	97.07	96.94	97.05	96.37	97.05	96.99	97.02	99.47	94.14	91.56	99.8	98.52	61.69	62.9	97.86	96.33	97.86	97.85	95.93	91.29	95.81	94.48	97.85	95.04	91.7	92.86	95.42	97.78	95.56	83.15	48.39	99.98
Dmel_064	80.34	66.84	97.07	94.3	97.01	96.88	97.2	97.13	97.19	97.2	96.92	96.9	97.01	97.01	97.13	97.16	96.57	97.08	96.95	97.05	96.37	97.05	96.99	97.03	99.48	94.14	91.57	99.81	98.52	61.69	62.9	97.86	96.33	97.87	97.86	95.93	91.3	95.81	94.49	97.86	95.05	91.7	92.86	95.42	97.78	95.57	83.15	48.39	99.98
Dmel_065	80.34	66.84	97.07	94.3	97.01	96.88	97.2	97.13	97.19	97.2	96.92	96.9	97.01	97.01	97.13	97.16	96.57	97.08	96.95	97.05	96.37	97.05	96.99	97.03	99.48	94.14	91.57	99.81	98.52	61.69	62.9	97.86	96.33	97.87	97.86	95.93	91.3	95.81	94.49	97.86	95.05	91.7	92.86	95.42	97.78	95.57	83.15	48.39	99.98
Dmel_066	82.59	64.6	94.86	92.1	94.81	94.67	95	94.92	94.98	95	94.73	94.69	94.81	94.81	94.92	94.96	94.37	94.87	94.74	94.84	94.16	94.84	94.79	94.82	97.24	91.9	89.33	97.57	96.28	63.94	65.15	95.64	94.1	95.64	95.63	93.7	89.07	93.58	92.26	95.63	92.82	89.47	90.63	93.2	95.55	93.34	80.92	50.64	97.74
Dmel_067	80.02	67.16	96.76	94	96.7	96.57	96.89	96.82	96.87	96.89	96.61	96.58	96.7	96.7	96.81	96.85	96.26	96.76	96.63	96.74	96.06	96.74	96.68	96.71	99.16	93.82	91.24	99.48	98.2	61.37	62.58	97.54	96.01	97.55	97.54	95.61	90.98	95.49	94.17	97.54	94.73	91.38	92.54	95.11	97.46	95.25	82.83	48.71	99.66
Dmel_068	80.34	66.84	97.07	94.3	97.01	96.88	97.2	97.13	97.19	97.2	96.92	96.9	97.01	97.01	97.13	97.16	96.57	97.08	96.95	97.05	96.37	97.05	96.99	97.03	99.48	94.14	91.57	99.81	98.52	61.69	62.9	97.86	96.33	97.87	97.86	95.93	91.3	95.81	94.49	97.86	95.05	91.7	92.86	95.42	97.78	95.57	83.15	48.39	99.98
Dmel_069	80.34	66.84	97.07	94.3	97.01	96.88	97.2	97.13	97.19	97.2	96.92	96.9	97.01	97.01	97.13	97.16	96.57	97.08	96.95	97.05	96.37	97.05	96.99	97.03	99.48	94.14	91.57	99.81	98.52	61.69	62.9	97.86	96.33	97.87	97.86	95.93	91.3	95.81	94.49	97.86	95.05	91.7	92.86	95.42	97.78	95.57	83.15	48.39	99.98
Dmel_070	80.34	66.84	97.07	94.31	97.01	96.88	97.2	97.13	97.19	97.21	96.93	96.9	97.01	97.02	97.13	97.16	96.58	97.08	96.95	97.05	96.37	97.05	97	97.03	99.48	94.14	91.57	99.81	98.52	61.69	62.9	97.86	96.33	97.87	97.86	95.93	91.3	95.81	94.49	97.86	95.05	91.7	92.86	95.42	97.78	95.57	83.15	48.39	99.98
Dmel_071	80.34	66.84	97.07	94.3	97.01	96.88	97.2	97.13	97.19	97.2	96.92	96.9	97.01	97.01	97.13	97.16	96.57	97.08	96.95	97.05	96.37	97.05	96.99	97.03	99.48	94.14	91.57	99.81	98.52	61.69	62.9	97.86	96.33	97.87	97.86	95.93	91.3	95.81	94.49	97.86	95.05	91.7	92.86	95.42	97.78	95.57	83.15	48.39	99.98
Dmel_072	80.34	66.83	97.06	94.3	97.01	96.87	97.2	97.13	97.18	97.2	96.92	96.89	97	97.01	97.12	97.16	96.57	97.07	96.94	97.05	96.37	97.05	96.99	97.02	99.47	94.14	91.56	99.8	98.52	61.69	62.9	97.86	96.33	97.86	97.85	95.93	91.29	95.81	94.48	97.85	95.04	91.7	92.86	95.42	97.78	95.56	83.14	48.39	99.98
Dmel_073	80.34	66.84	97.07	94.3	97.01	96.88	97.2	97.13	97.19	97.2	96.92	96.9	97.01	97.01	97.13	97.16	96.57	97.08	96.95	97.05	96.37	97.05	96.99	97.03	99.48	94.14	91.57	99.81	98.52	61.69	62.9	97.86	96.33	97.87	97.86	95.93	91.3	95.81	94.49	97.86	95.05	91.7	92.86	95.42	97.78	95.57	83.15	48.39	99.98
Dmel_074	80.34	66.84	97.07	94.3	97.01	96.88	97.2	97.13	97.19	97.2	96.92	96.9	97.01	97.01	97.13	97.16	96.57	97.08	96.95	97.05	96.37	97.05	96.99	97.03	99.48	94.14	91.57	99.81	98.52	61.69	62.9	97.86	96.33	97.87	97.86	95.93	91.3	95.81	94.49	97.86	95.05	91.71	92.87	95.42	97.78	95.57	83.15	48.39	99.98
Dmel_075	80.34	66.84	97.07	94.3	97.01	96.88	97.2	97.13	97.19	97.2	96.92	96.9	97.01	97.01	97.13	97.16	96.57	97.08	96.95	97.05	96.37	97.05	96.99	97.03	99.48	94.14	91.57	99.81	98.52	61.69	62.9	97.86	96.33	97.87	97.86	95.93	91.3	95.81	94.49	97.86	95.05	91.7	92.86	95.42	97.78	95.57	83.15	48.39	99.98
Dmel_076	80.34	66.84	97.07	94.3	97.01	96.88	97.2	97.13	97.19	97.2	96.92	96.9	97.01	97.01	97.13	97.16	96.57	97.08	96.95	97.05	96.37	97.05	96.99	97.03	99.48	94.14	91.57	99.81	98.52	61.69	62.9	97.86	96.33	97.87	97.86	95.93	91.3	95.81	94.49	97.86	95.05	91.7	92.86	95.42	97.78	95.57	83.15	48.39	99.98
Dmel_077	80.66	66.52	96.75	93.99	96.69	96.56	96.88	96.81	96.87	96.89	96.61	96.58	96.69	96.7	96.81	96.84	96.26	96.76	96.63	96.73	96.05	96.73	96.67	96.71	99.16	93.82	91.25	99.49	98.2	61.37	62.58	98.06	96.53	98.06	98.05	96.13	91.49	96.01	94.68	98.05	95.24	91.9	93.06	95.62	97.98	95.76	83.34	48.58	99.66
Dmel_078	80.08	66.57	96.82	94.06	96.76	96.87	96.95	96.88	96.94	96.96	96.68	96.65	96.76	96.77	96.88	96.91	96.33	96.83	96.7	96.8	96.12	96.8	96.75	96.78	99.21	93.87	91.3	99.54	98.26	61.43	62.64	97.6	96.07	97.6	97.59	95.66	91.03	95.55	94.22	97.59	94.78	91.44	92.6	95.16	97.52	95.3	82.88	48.66	99.72
Dmel_079	80.34	66.83	97.06	94.3	97	96.87	97.19	97.12	97.18	97.2	96.92	96.89	97	97.01	97.12	97.15	96.57	97.07	96.94	97.04	96.36	97.04	96.99	97.02	99.47	94.13	91.55	99.8	98.51	61.68	62.89	97.85	96.32	97.86	97.84	95.92	91.29	95.8	94.48	97.84	95.03	91.69	92.85	95.41	97.77	95.56	83.14	48.39	99.97
DrosMulti_080	80.34	66.84	97.06	94.3	97.01	96.87	97.2	97.13	97.18	97.2	96.92	96.89	97	97.01	97.12	97.16	96.57	97.07	96.94	97.05	96.37	97.05	96.99	97.02	99.47	94.14	91.56	99.8	98.52	61.69	62.9	97.86	96.33	97.86	97.85	95.93	91.29	95.81	94.49	97.85	95.04	91.7	92.86	95.42	97.78	95.56	83.14	48.39	99.98
Dmel_081	80.32	66.83	97.05	94.29	97	96.86	97.19	97.11	97.17	97.19	96.91	96.89	96.99	97	97.11	97.15	96.56	97.06	96.93	97.04	96.36	97.04	96.98	97.01	99.47	94.13	91.55	99.79	98.51	61.69	62.9	97.85	96.32	97.85	97.84	95.92	91.28	95.8	94.47	97.84	95.03	91.69	92.85	95.41	97.77	95.55	83.13	48.38	99.97
Dmel_082	80.19	66.85	96.92	94.15	96.86	96.73	97.05	96.98	97.04	97.05	96.77	96.75	96.86	96.86	96.97	97.01	96.42	96.93	96.8	96.9	96.22	96.9	96.84	96.88	99.33	94.15	91.42	99.66	98.37	61.54	62.75	97.72	96.19	97.72	97.71	95.79	91.15	95.67	94.34	97.71	94.9	91.56	92.72	95.28	97.64	95.42	83	48.24	99.83
Dmel_083	79.31	65.79	95.49	92.72	95.43	95.3	95.62	95.55	95.61	95.62	95.35	95.31	95.43	95.43	95.54	95.58	95	95.49	95.36	95.47	94.79	95.47	95.41	95.45	97.89	92.55	89.98	98.22	96.94	62.75	63.96	96.28	94.75	96.28	96.27	94.88	89.72	94.23	92.9	96.27	93.46	90.12	91.28	94.47	96.2	93.99	84.2	47.35	98.4
Dmel_084	77.39	64.88	94.1	91.34	94.05	93.92	94.24	94.16	94.22	94.24	93.96	93.94	94.04	94.05	94.16	94.2	93.61	94.13	93.98	94.09	93.41	94.09	94.03	94.07	96.44	91.11	88.53	96.77	95.49	59.37	60.58	94.83	93.3	94.84	94.83	92.91	94.34	92.78	91.46	94.83	92.02	88.67	89.83	92.4	94.75	92.54	80.12	51.43	96.95
Dmel_085	80.34	66.84	97.07	94.3	97.01	96.88	97.2	97.13	97.19	97.2	96.92	96.9	97.01	97.01	97.13	97.16	96.57	97.08	96.95	97.05	96.37	97.05	96.99	97.03	99.48	94.14	91.57	99.81	98.52	61.69	62.9	97.86	96.33	97.87	97.86	95.93	91.3	95.81	94.49	97.86	95.05	91.7	92.86	95.42	97.78	95.57	83.15	48.39	99.98
Dmel_086	80.34	66.84	97.07	94.3	97.01	96.88	97.2	97.13	97.19	97.2	96.92	96.9	97.01	97.01	97.13	97.16	96.57	97.08	96.95	97.05	96.37	97.05	96.99	97.03	99.48	94.14	91.57	99.81	98.52	61.69	62.9	97.86	96.33	97.87	97.86	95.93	91.3	95.81	94.49	97.86	95.05	91.7	92.86	95.42	97.78	95.57	83.15	48.39	99.98
Dmel_087	80.19	66.71	96.92	94.15	96.86	96.73	97.05	96.98	97.04	97.05	96.77	96.75	96.86	96.86	96.97	97.01	96.42	96.92	96.8	96.9	96.22	96.9	96.84	96.87	99.32	93.98	91.41	99.65	98.36	61.57	62.78	97.71	96.17	97.71	97.7	95.77	91.14	95.65	94.33	97.7	94.92	91.58	92.7	95.27	97.62	95.41	82.99	48.26	99.82
Dmel_088	80.34	66.85	97.07	94.3	97.01	96.88	97.2	97.13	97.19	97.2	96.92	96.9	97.01	97.01	97.13	97.16	96.57	97.08	96.95	97.05	96.37	97.05	96.99	97.03	99.48	94.14	91.57	99.81	98.52	61.7	62.91	97.86	96.33	97.87	97.86	95.93	91.3	95.81	94.49	97.86	95.05	91.71	92.86	95.42	97.78	95.57	83.15	48.39	99.98
Dmel_089	80.1	67.09	96.84	94.08	96.79	96.65	96.97	96.9	96.96	96.98	96.7	96.67	96.78	96.79	96.9	96.94	96.35	96.85	96.72	96.82	96.14	96.82	96.77	96.8	99.24	93.9	91.33	99.57	98.29	61.45	62.66	97.63	96.1	97.64	97.63	95.7	91.07	95.58	94.25	97.63	94.82	91.47	92.63	95.2	97.55	95.34	82.92	48.64	99.74
Dmel_090	80.78	66.41	96.64	93.88	96.58	96.45	96.77	96.7	96.76	96.78	96.5	96.47	96.73	96.59	96.7	96.74	96.15	96.65	96.52	96.63	95.94	96.62	96.57	96.6	99.05	93.71	91.14	99.38	98.09	62.12	62.48	97.43	95.9	97.44	97.43	95.5	90.87	95.38	94.92	97.43	94.62	92.13	93.29	95	97.35	95.14	82.72	47.96	99.55
Dmel_091	80.34	66.84	97.07	94.3	97.01	96.88	97.2	97.13	97.19	97.2	96.92	96.9	97.01	97.01	97.13	97.16	96.57	97.08	96.95	97.05	96.37	97.05	96.99	97.03	99.48	94.14	91.57	99.81	98.52	61.69	62.9	97.86	96.33	97.87	97.86	95.93	91.3	95.81	94.49	97.86	95.05	91.7	92.86	95.42	97.78	95.57	83.15	48.39	99.98
Dmel_092	80.3	66.89	97.03	94.26	96.97	96.84	97.16	97.09	97.14	97.16	96.88	96.85	96.96	96.97	97.08	97.12	96.53	97.03	96.9	97.01	96.33	97.01	96.95	96.98	99.43	94.1	91.52	99.76	98.48	61.74	62.95	97.82	96.29	97.82	97.81	95.89	91.25	95.77	94.44	97.81	95	91.66	92.82	95.38	97.74	95.53	83.19	48.43	99.94
Dmel_093	80.35	66.84	97.07	94.3	97.01	96.88	97.2	97.13	97.19	97.2	96.92	96.9	97.01	97.02	97.13	97.16	96.58	97.08	96.95	97.05	96.37	97.05	96.99	97.03	99.48	94.14	91.57	99.81	98.52	61.69	62.91	97.86	96.33	97.87	97.86	95.93	91.3	95.81	94.49	97.86	95.05	91.7	92.86	95.42	97.78	95.57	83.15	48.39	99.98
Dmel_094	80.2	66.69	96.92	94.16	96.86	96.73	97.05	96.98	97.04	97.06	96.78	96.75	96.86	96.87	96.98	97.01	96.43	96.93	96.8	96.9	96.22	96.9	96.85	96.88	99.33	93.99	91.42	99.66	98.37	61.58	62.79	97.72	96.18	97.72	97.71	95.78	91.15	95.66	94.34	97.71	94.9	91.55	92.71	95.28	97.63	95.42	83	48.24	99.84
Dmel_095	80.34	66.86	97.07	94.3	97.01	96.88	97.2	97.13	97.19	97.2	96.92	96.9	97.01	97.01	97.13	97.16	96.57	97.08	96.95	97.05	96.37	97.05	96.99	97.03	99.48	94.14	91.58	99.81	98.52	61.69	62.92	97.86	96.33	97.87	97.86	95.93	91.3	95.81	94.48	97.86	95.05	91.7	92.86	95.42	97.78	95.57	83.15	48.38	99.97
Dmel_096	80.34	66.84	97.07	94.3	97.01	96.88	97.2	97.13	97.19	97.2	96.92	96.9	97.01	97.01	97.13	97.16	96.57	97.08	96.95	97.05	96.37	97.05	96.99	97.03	99.48	94.14	91.57	99.81	98.52	61.69	62.9	97.86	96.33	97.87	97.86	95.93	91.3	95.81	94.49	97.86	95.05	91.7	92.86	95.42	97.78	95.57	83.15	48.39	99.98
Dmel_097	79.82	66.33	96.55	93.79	96.5	96.36	96.68	96.61	96.67	96.69	96.41	96.39	96.49	96.5	96.61	96.65	96.06	96.56	96.43	96.53	95.85	96.53	96.48	96.51	98.94	93.61	91.03	99.27	97.98	61.86	63.09	97.33	95.8	97.33	97.32	95.4	91.81	95.28	93.95	97.32	94.51	91.17	92.33	94.89	97.25	95.03	82.61	48.92	99.45
Dmel_098	80.28	66.59	96.81	94.05	96.75	96.62	96.94	96.87	96.93	96.95	96.67	96.64	96.75	96.76	96.87	96.9	96.32	96.82	96.69	96.79	96.11	96.79	96.74	96.77	99.22	93.88	91.31	99.55	98.26	61.43	62.64	97.6	96.07	97.61	97.6	95.67	91.04	95.55	94.23	97.6	94.79	91.44	92.6	95.17	97.52	95.31	83.4	48.65	99.72
Dmel_099	74.63	67.48	91.57	94.18	91.89	91.76	91.69	91.64	91.68	91.7	91.81	91.39	91.5	91.52	91.63	91.66	91.07	91.58	91.83	91.55	90.86	91.55	91.87	91.52	93.49	88.15	85.79	94.03	92.54	62.21	63.43	92.1	90.56	92.1	92.09	90.17	85.53	90.04	89.49	92.09	89.36	86.7	87.09	89.66	92.01	90.04	77.38	54.38	93.99
Dmel_100	81.22	67.72	96.26	93.5	96.21	96.07	96.39	96.32	96.38	96.4	96.12	96.09	96.21	96.21	96.32	96.36	95.77	96.27	96.14	96.24	95.56	96.24	96.19	96.22	98.6	93.26	90.69	98.93	97.64	61.11	62.32	97.06	95.53	97.06	97.05	95.13	90.5	95.01	93.68	97.05	94.24	90.9	92.06	94.62	96.98	94.77	82.34	49.27	99.11
Dmel_101	80.31	66.81	97.03	94.27	96.97	96.84	97.16	97.09	97.15	97.17	96.89	96.86	96.97	96.98	97.09	97.13	96.54	97.04	96.91	97.02	96.33	97.01	96.96	96.99	99.44	94.1	91.53	99.77	98.49	61.66	62.87	97.83	96.29	97.83	97.82	95.89	91.26	95.78	94.45	97.82	95.01	91.67	92.83	95.39	97.74	95.53	83.11	48.36	99.95
Dmel_102	80.34	66.84	97.07	94.3	97.01	96.88	97.2	97.13	97.19	97.2	96.92	96.9	97.01	97.01	97.13	97.16	96.57	97.08	96.95	97.05	96.37	97.05	96.99	97.03	99.48	94.14	91.57	99.81	98.52	61.69	62.9	97.86	96.33	97.87	97.86	95.93	91.3	95.81	94.49	97.86	95.05	91.7	92.86	95.42	97.78	95.57	83.15	48.39	99.98
Dmel_103	78.13	64.28	94.45	91.69	94.39	94.26	94.58	94.52	94.57	94.59	94.31	94.28	94.4	94.4	94.51	94.55	93.96	94.47	94.34	94.43	93.75	94.43	94.38	94.41	96.86	91.59	88.95	97.19	95.9	64.31	65.52	95.31	93.77	95.31	95.3	93.38	88.74	93.26	91.93	95.3	92.49	89.21	90.31	92.87	95.22	93.01	85.71	45.9	97.37
Dmel_104	80.04	66.51	96.74	93.97	96.68	96.55	96.87	96.8	96.86	96.87	96.6	96.57	96.68	96.68	96.8	96.83	96.24	96.75	96.62	96.72	96.04	96.72	96.66	96.78	99.15	93.81	91.24	99.48	98.19	61.39	62.6	97.53	96	97.54	97.53	95.6	90.97	95.48	94.16	97.53	94.72	91.37	92.53	95.13	97.45	95.24	82.85	48.06	99.65
Dmel_105	81.81	68.31	95.65	92.89	95.59	95.46	95.78	95.71	95.77	95.79	95.51	95.48	95.6	95.6	95.71	95.74	95.16	95.66	95.53	95.64	94.95	95.63	95.58	95.61	98.01	92.68	90.1	98.34	97.06	60.23	61.44	96.43	94.9	96.44	96.43	97.4	89.87	94.38	93.06	96.43	93.62	90.27	91.43	94	96.35	94.14	81.72	49.86	98.51
Dmel_106	82.77	68.26	94.73	91.98	94.68	94.54	94.87	94.79	94.85	94.87	94.59	94.57	94.68	94.68	94.79	94.83	94.24	94.74	94.61	94.72	94.04	94.72	94.66	94.69	97.06	91.72	89.15	97.39	96.1	60.58	61.79	95.56	94.03	95.56	95.55	93.63	89	93.51	92.18	95.55	92.74	89.4	90.56	93.12	95.48	93.27	80.84	50.82	97.56
Dmel_107	80.34	66.84	97.07	94.3	97.01	96.88	97.2	97.13	97.19	97.2	96.92	96.9	97.01	97.01	97.13	97.16	96.57	97.08	96.95	97.05	96.37	97.05	96.99	97.03	99.48	94.14	91.57	99.81	98.52	61.69	62.9	97.86	96.33	97.87	97.86	95.93	91.3	95.81	94.49	97.86	95.05	91.7	92.86	95.42	97.78	95.57	83.15	48.39	99.98
Dmel_108	80.3	66.89	97.03	94.26	96.97	96.84	97.16	97.09	97.15	97.16	96.89	96.86	96.97	96.97	97.09	97.12	96.53	97.04	96.91	97.01	96.33	97.01	96.95	96.99	99.44	94.1	91.53	99.77	98.48	61.65	62.86	97.82	96.29	97.83	97.82	95.89	91.34	95.77	94.45	97.82	95.01	91.66	92.82	95.39	97.74	95.53	83.11	48.43	99.94
Dmel_109	79.51	65.99	96.24	93.48	96.18	96.05	96.37	96.3	96.36	96.38	96.1	96.07	96.18	96.19	96.3	96.33	95.75	96.25	96.12	96.23	97.22	96.22	96.17	96.2	98.63	93.29	90.72	98.96	97.67	60.85	62.06	97.01	95.48	97.02	97.01	95.08	90.45	94.96	93.64	97.01	94.2	90.85	92.01	94.58	96.93	94.72	83.99	47.54	99.13
Dmel_110	79.66	67.19	96.37	93.61	96.31	96.18	96.5	96.43	96.49	96.51	96.23	96.2	96.31	96.32	96.43	96.47	95.88	96.38	96.25	96.35	95.67	96.35	96.29	96.33	98.77	93.43	90.86	99.1	97.82	60.99	62.2	97.16	95.63	97.16	97.15	95.22	92.01	95.11	93.78	97.15	94.34	91	92.16	94.72	97.08	94.86	82.44	49.1	99.28
Dmel_111	79.44	66.96	96.15	93.39	96.09	95.97	96.28	96.21	96.27	96.29	96.01	95.98	96.09	96.1	96.21	96.25	95.66	96.16	96.03	96.13	95.45	96.13	96.08	96.12	98.55	93.21	90.63	98.88	97.6	60.76	61.97	96.93	95.4	96.94	96.92	95	92.23	94.88	93.56	96.92	94.11	90.77	91.93	94.49	96.85	94.64	82.22	49.33	99.05
Dmel_112	80.22	66.96	96.95	94.19	96.9	96.76	97.09	97.01	97.07	97.09	96.81	96.78	96.89	96.9	97.01	97.05	96.46	96.96	96.83	96.94	96.26	96.94	96.88	96.91	99.36	94.02	91.45	99.69	98.41	61.58	62.83	97.75	96.22	97.75	97.74	95.81	91.18	95.7	94.37	97.74	94.93	91.59	92.75	95.31	97.67	95.45	83.03	48.27	99.87
Dmel_113	79.09	66.82	95.24	92.47	95.18	95.05	95.37	95.3	95.36	95.37	95.09	95.07	95.17	95.18	95.29	95.33	94.74	95.25	95.11	95.22	94.54	95.22	95.16	95.2	98.32	92.51	91	97.92	96.64	59.81	61.02	96.03	94.49	96.03	96.02	94.34	89.46	93.97	92.65	96.02	93.21	89.87	91.02	93.59	95.94	93.73	81.31	48.16	98.1
Dmel_114	80.25	66.73	96.97	94.2	96.91	96.78	97.1	97.03	97.09	97.1	96.82	96.8	96.91	96.92	97.03	97.06	96.48	96.97	96.85	96.95	96.27	96.95	96.89	96.92	99.37	94.03	91.46	99.7	98.41	61.8	63.02	97.75	96.22	97.76	97.74	95.82	91.4	95.7	94.38	97.74	94.93	91.59	92.75	95.31	97.67	95.46	83.03	48.49	99.87
Dmel_115	81.87	65.34	94.13	91.37	94.07	93.94	94.26	94.19	94.24	94.26	93.99	93.95	94.07	94.08	94.19	94.22	93.63	94.13	94	94.11	93.43	94.11	94.05	94.09	96.5	91.16	88.58	96.82	95.54	63.2	65.89	94.89	93.36	94.89	94.88	92.96	88.33	92.84	91.52	94.88	92.07	88.73	89.89	92.45	94.81	92.6	80.17	51.38	97
Dmel_116	80.27	66.77	96.99	94.22	96.93	96.8	97.12	97.05	97.1	97.12	96.85	96.81	96.92	96.94	97.04	97.08	96.49	97	96.86	96.97	96.29	96.97	96.91	96.94	99.41	94.07	91.49	99.72	98.44	61.65	62.85	97.78	96.25	97.78	97.77	95.85	91.22	95.73	94.41	97.77	94.96	91.62	92.78	95.34	97.7	95.49	83.09	48.35	99.9
Dmel_117	80.29	66.8	97.01	94.24	96.95	96.82	97.14	97.07	97.13	97.14	96.87	96.84	96.95	96.95	97.07	97.1	96.51	97.01	96.89	96.99	96.31	96.99	96.93	96.97	99.41	94.08	91.5	99.74	98.46	61.65	62.86	97.8	96.27	97.8	97.79	95.88	91.24	95.75	94.42	97.79	94.98	91.64	92.8	95.36	97.72	95.5	83.1	48.37	99.92
Dmel_118	80.51	67.01	96.92	94.15	96.86	96.73	97.05	96.98	97.04	97.05	96.77	96.75	96.86	96.86	96.97	97.01	96.42	96.92	96.8	96.9	96.22	96.9	96.84	96.87	99.33	93.99	91.41	99.66	98.37	61.54	62.75	97.71	96.18	97.72	97.71	95.78	91.15	95.66	94.33	97.71	94.89	91.55	92.71	95.27	97.63	95.42	83	48.56	99.82
Dmel_119	77.21	64.37	93.9	91.14	93.84	93.71	94.03	93.98	94.02	94.04	93.76	93.73	93.84	93.85	93.96	94	93.41	93.92	93.78	93.88	93.2	93.88	93.82	93.86	96.21	90.87	88.3	96.54	95.26	60.59	61.81	94.64	93.11	94.64	94.64	92.71	88.13	92.59	91.26	94.63	91.82	88.48	89.64	92.2	94.56	92.35	79.92	49.66	96.71
Dmel_120	74.22	68.13	91.24	88.48	91.18	91.05	91.37	91.3	91.35	91.37	91.1	91.07	91.18	91.19	91.3	91.33	90.75	91.26	91.11	91.22	90.54	91.22	91.16	91.2	93.18	87.85	85.49	93.73	92.24	62.62	63.83	91.67	90.14	91.68	91.67	89.75	91.18	89.62	88.3	91.67	88.86	85.51	86.67	89.23	91.59	89.38	76.96	54.68	93.69
Dmel_121	80.34	66.83	97.06	94.3	97.01	96.87	97.2	97.13	97.18	97.2	96.92	96.89	97	97.01	97.12	97.16	96.57	97.07	96.94	97.05	96.37	97.05	96.99	97.02	99.47	94.14	91.56	99.8	98.52	61.69	62.9	97.86	96.33	97.86	97.85	95.93	91.29	95.81	94.48	97.85	95.04	91.7	92.86	95.42	97.78	95.56	83.15	48.39	99.98
Dmel_122	78.16	64.31	94.48	91.72	94.42	94.29	94.61	94.54	94.59	94.61	94.34	94.31	94.42	94.43	94.53	94.58	93.99	94.49	94.36	94.46	93.78	94.46	94.4	94.44	96.89	91.55	88.97	97.21	95.93	64.28	65.49	95.33	93.8	95.34	95.32	93.4	88.77	93.28	91.96	95.32	92.51	89.17	90.33	92.89	95.25	93.04	85.73	45.86	97.39
Dmel_123	77.98	66.61	94.67	92.03	94.61	94.48	94.8	94.73	94.78	94.8	94.53	94.49	94.62	94.62	94.72	94.76	94.18	94.68	94.54	94.65	93.97	94.65	94.59	94.63	97.08	91.74	89.16	97.4	96.12	61.93	63.14	95.47	93.94	95.47	95.46	93.54	88.91	93.42	92.22	95.46	92.65	89.44	90.47	93.66	95.39	93.18	85.43	46.13	97.58
Dmel_124	77.18	66.84	93.86	91.09	93.8	93.67	93.99	93.92	93.97	93.99	93.72	93.69	93.8	93.8	93.91	93.95	93.37	93.88	93.74	93.84	93.16	93.84	93.78	93.81	96.21	90.87	88.75	96.54	95.26	58.42	59.67	94.63	93.09	94.63	94.62	92.69	88.06	92.58	91.25	94.62	91.81	88.47	89.63	92.19	94.54	92.33	79.93	48.7	96.71
Dmel_125	80.2	66.95	96.92	94.16	96.87	96.74	97.06	96.99	97.04	97.06	96.78	96.75	96.86	96.87	96.98	97.02	96.43	96.93	96.8	96.91	96.23	97.16	96.85	96.88	99.33	93.99	91.67	99.66	98.37	61.59	63.05	97.72	96.18	97.72	97.71	95.78	91.15	95.71	94.34	97.71	94.9	91.55	92.71	95.32	97.63	95.42	83	48.24	99.83
Dmel_126	80.38	66.61	96.37	93.61	96.31	96.18	96.5	96.43	96.49	96.51	96.23	96.2	96.4	96.32	96.43	96.46	95.88	96.38	96.25	96.35	95.67	96.35	96.29	96.33	98.78	93.44	91.21	99.11	97.82	61.92	62.98	97.16	95.98	97.17	97.16	95.23	91.03	95.11	93.94	97.16	94.35	91.16	92.32	94.73	97.08	94.87	82.45	48.17	99.28
Dmel_127	77.5	64.33	93.9	91.14	93.85	93.72	94.04	93.96	94.02	94.04	93.77	93.74	93.85	93.85	93.96	94	93.41	93.92	93.78	93.89	93.42	93.89	93.83	93.87	96.94	90.87	89.41	96.53	95.25	58.42	59.63	94.66	93.13	94.66	94.65	92.73	88.09	92.61	91.28	94.65	91.84	88.5	89.74	92.22	94.58	92.36	80.16	45.27	96.71
Dmel_128	79.2	65.64	91.35	88.59	91.29	91.16	91.48	91.41	91.47	91.48	91.21	91.18	91.29	91.3	91.41	91.44	91.39	91.36	91.23	91.33	90.65	91.34	91.27	91.31	93.66	88.31	86.92	93.98	95.4	62.94	60.23	92.1	90.57	92.1	92.09	92.04	85.54	90.05	88.72	92.09	89.28	85.94	87.1	89.66	92.02	89.8	77.39	45.68	94.14
Dmel_129	80.03	66.52	96.75	93.99	96.69	96.56	96.88	96.81	96.87	96.89	96.61	96.58	96.69	96.7	96.81	96.84	96.26	96.76	96.63	96.73	96.05	96.73	96.67	96.71	99.16	93.82	91.72	99.49	98.2	62.02	63.23	97.54	96.66	97.55	97.54	95.61	90.98	95.49	94.17	97.54	94.73	91.38	92.54	95.11	97.46	95.25	82.83	48.07	99.66
Dmel_130	78.95	65.39	95.63	92.87	95.58	95.44	95.76	95.7	95.75	95.77	95.49	95.46	95.57	95.58	95.69	95.73	95.14	95.64	95.51	95.61	94.93	95.61	95.56	95.59	98.02	92.69	93.03	98.35	97.06	63.15	64.36	96.41	94.88	96.42	96.41	94.57	89.85	94.36	93.04	96.41	93.6	90.25	91.41	93.97	96.33	94.12	81.7	47.02	98.53
Dmel_131	80.49	66.69	96.92	94.16	96.86	96.73	97.05	96.98	97.04	97.06	96.78	96.75	96.86	96.87	96.98	97.01	96.43	96.93	96.8	96.9	96.22	96.9	96.85	96.88	99.33	93.99	91.42	99.66	98.37	61.54	62.75	98	96.47	98	97.99	96.07	91.43	95.95	94.62	97.99	95.18	91.84	93	95.56	97.92	95.7	83.28	48.52	99.84
Dmel_132	85.29	71.79	92.35	89.59	92.29	92.16	92.48	92.41	92.47	92.49	92.21	92.18	92.3	92.3	92.41	92.44	91.86	92.36	92.22	92.34	91.65	92.33	92.27	92.31	94.54	89.2	86.63	94.87	93.58	57.05	58.26	93.17	91.63	93.17	93.16	94.43	86.6	91.11	89.79	93.16	90.35	87	88.16	90.73	93.08	90.87	78.46	53.34	95.04
Dmel_133	78.96	65.31	95.56	92.8	95.5	95.37	95.69	95.63	95.68	95.7	95.42	95.39	95.51	95.51	95.62	95.66	95.07	95.57	95.44	95.54	94.86	95.54	95.49	95.52	97.94	92.6	90.02	98.26	96.98	63.24	64.45	96.38	94.85	96.38	96.37	94.45	89.81	94.33	93	96.37	93.56	90.22	94.41	93.94	96.3	97.12	84.7	46.91	98.44
Dmel_134	80.2	66.7	96.93	94.17	96.87	96.74	97.06	96.99	97.05	97.07	96.79	96.76	96.87	96.88	96.99	97.03	96.44	96.94	96.81	96.91	96.23	96.91	96.86	96.89	99.34	94	91.43	99.67	98.39	61.55	62.76	97.73	96.19	97.73	97.72	95.79	91.16	95.95	94.35	97.72	94.91	91.57	92.73	95.56	97.64	95.43	83.01	48.25	99.85
Dmel_135	81.07	67.89	94.91	92.14	94.85	94.72	95.04	94.97	95.03	95.04	94.77	94.73	94.86	94.85	94.96	95	94.42	94.92	94.78	94.89	94.21	94.89	94.83	94.87	97.21	91.87	89.77	97.54	96.26	60.07	61.28	95.63	94.74	95.64	95.63	96.58	89.07	93.58	92.66	95.63	92.81	89.88	90.63	93.19	95.55	93.34	80.92	50.02	97.71
Dmel_136	80.96	66.33	93	90.25	92.95	92.81	93.14	93.06	93.13	93.14	92.86	92.84	92.95	92.95	93.06	93.1	92.52	93.01	92.88	92.99	92.31	92.99	92.93	92.96	95.26	89.93	87.34	95.59	94.31	62.46	63.69	93.78	92.25	93.78	93.77	91.85	91.47	92.22	90.4	93.77	90.96	87.61	88.78	91.83	93.7	91.48	79.75	47.88	95.76
Dmel_137	82.95	69.39	89.98	87.22	89.92	89.79	90.11	90.04	90.1	90.12	89.85	89.81	89.93	89.93	90.04	90.07	89.54	90	89.85	89.97	89.28	89.96	89.9	89.95	92.12	91.33	84.21	92.44	91.15	59.36	60.43	90.75	89.22	90.75	90.74	92.02	84.19	88.7	87.37	90.74	87.93	84.76	85.75	88.31	90.67	88.45	76.04	55.67	92.61
Dmel_138	77.8	64.7	94.5	91.74	94.44	94.31	94.63	94.56	94.62	94.63	94.35	94.33	94.44	94.53	94.56	94.59	94.09	94.5	94.38	94.57	93.8	94.48	94.42	94.45	96.8	91.46	88.88	97.13	95.84	63.29	60.33	95.23	93.7	95.23	95.22	93.29	88.66	93.47	91.85	95.22	92.41	89.07	90.23	93.08	95.15	92.93	80.51	46.64	97.29
Dmel_139	75.12	64.25	91.31	88.54	91.25	91.11	91.43	91.36	91.42	91.44	91.16	91.14	91.24	91.25	91.36	91.4	90.81	91.32	91.18	91.28	90.61	91.29	91.23	91.26	94.35	88.28	91.35	93.95	92.66	55.83	57.08	92.08	90.55	92.08	92.08	90.15	85.52	90.03	88.7	92.07	89.26	85.92	87.08	89.64	92	89.79	77.38	46.15	94.11
Dmel_140	78.98	66	95.91	93.15	95.85	95.72	96.04	95.98	96.03	96.05	95.77	95.74	95.85	95.86	95.97	96	95.42	95.93	95.79	95.89	95.22	95.9	95.84	95.87	98.1	92.76	90.4	98.64	97.14	60.85	62.06	96.48	94.95	96.49	96.48	94.55	89.92	94.44	93.11	96.48	93.67	90.33	93.71	94.05	96.41	94.19	81.77	49.78	98.6
Dmel_141	79.39	65.89	96.11	93.35	96.05	95.92	96.24	96.18	96.23	96.25	95.97	95.94	96.05	96.06	96.17	96.21	95.63	96.12	95.99	96.1	95.41	96.09	96.04	96.07	98.51	93.17	90.6	98.84	97.55	60.73	61.94	96.91	95.38	96.91	96.9	94.98	92.26	94.86	93.53	96.9	94.09	90.75	91.91	94.47	96.83	94.62	84.11	49.36	99.02
Dmel_142	76.63	66.24	91.92	89.16	91.86	91.73	92.05	91.98	92.04	92.06	91.78	91.75	91.86	91.87	91.98	92.01	91.43	91.93	91.8	91.91	91.22	91.9	91.84	91.88	94.15	89.16	86.24	94.48	93.21	65.7	66.57	92.58	91.05	92.59	92.58	90.65	90.27	91.23	89.21	92.58	91.79	88.45	87.58	90.85	92.5	90.29	78.9	48.01	94.65
Dmel_143	78.66	67.1	92.45	89.7	92.4	92.26	92.59	92.51	92.57	92.59	92.31	92.29	92.39	92.4	92.51	92.55	91.96	92.47	92.41	92.43	91.75	92.44	92.38	92.41	94.78	89.43	86.86	95.1	93.82	62.91	60.21	93.24	91.71	93.24	93.23	91.31	87.1	91.19	89.87	93.23	90.42	87.08	88.24	90.8	93.16	90.95	79.28	47.13	95.26
Dmel_144	77.71	65.1	94.62	91.86	94.57	94.44	94.76	94.69	94.74	94.76	94.48	94.46	94.58	94.57	94.69	94.72	94.13	94.63	94.5	94.61	93.92	94.6	94.55	94.59	96.79	91.45	89.58	97.34	95.84	63.66	63.78	95.18	96.71	95.18	95.17	93.25	88.61	93.13	91.8	95.17	92.36	89.02	90.18	93.02	95.1	92.88	80.74	46.18	97.29
Dmel_145	78.61	68.66	91.06	88.65	91.01	90.87	91.19	91.13	91.18	91.2	90.93	90.9	91	91.01	91.13	91.15	90.57	91.08	90.94	91.04	90.37	91.04	90.99	91.03	93.1	87.76	85.4	93.64	92.15	60.02	61.28	91.54	90.01	91.54	91.53	89.61	85.82	89.49	90.58	91.53	88.72	87.8	86.54	89.1	91.45	89.24	76.83	51.75	93.6
Dmel_146	79.93	56.97	77.52	80.15	77.85	77.71	77.65	77.6	77.65	77.66	77.77	77.36	77.65	77.48	77.6	77.62	77.69	77.55	77.78	77.51	76.82	77.5	77.84	77.49	79.5	74.15	77.51	79.82	78.53	61.86	63.45	78.32	79.86	78.32	78.31	80.22	76.02	76.27	79.14	78.31	75.59	76.35	76.75	75.88	78.24	76.26	65.27	57.67	79.98
Dmel_147	79.34	66.14	94.45	92.03	94.39	94.26	94.58	94.52	94.57	94.59	94.31	94.28	94.39	94.4	94.51	94.54	93.97	94.46	94.33	94.44	93.75	94.43	94.38	94.41	96.77	91.44	91.69	97.1	95.81	62.32	63.62	95.23	93.7	95.23	95.22	93.29	88.66	93.46	92.26	95.22	92.41	89.47	90.23	93.07	95.15	92.93	80.51	47.69	97.28
Dmel_148	66.4	63.24	82.83	85.45	83.16	83.03	82.96	82.91	82.96	82.96	83.08	82.66	82.77	82.79	82.91	82.93	82.34	82.84	83.09	82.82	82.13	83.08	83.14	82.8	85.26	79.38	84.08	85.06	83.57	56.28	59.4	83.27	81.74	83.28	83.27	81.34	76.76	84.8	80.67	83.27	80.55	78.05	80.51	84.42	83.2	81.22	68.56	50.58	85.01
Dmel_149	80.06	66.59	96.81	94.04	96.75	96.62	96.94	96.87	96.92	96.94	96.66	96.64	96.75	96.75	96.86	96.9	96.31	96.82	96.68	96.79	96.11	96.79	96.73	96.76	99.2	93.86	91.28	99.52	98.24	61.96	63.17	97.58	96.05	97.59	97.58	95.65	91.02	95.53	94.23	97.58	94.79	91.44	92.6	95.17	97.52	95.31	82.89	48.11	99.7
Dmel_150	80.27	69.92	94	91.25	93.95	93.81	94.14	94.06	94.12	94.14	93.87	93.84	93.95	93.95	94.06	94.1	93.51	94.01	93.96	93.99	93.31	93.99	93.93	93.96	96.39	91.06	88.48	96.72	95.44	61.86	63.08	94.83	93.3	94.83	94.82	92.9	88.26	92.78	91.45	94.82	94.04	90.7	89.83	92.39	94.75	92.54	80.42	51.35	96.89
Dmel_151	73.42	67.31	89.37	86.61	89.31	89.18	89.5	89.44	89.49	89.5	89.22	89.2	89.33	89.32	89.43	89.46	88.88	89.38	89.25	89.35	88.67	89.36	89.29	89.33	91.3	85.96	84.09	91.84	90.35	67.36	68.57	89.8	91.34	89.8	89.79	87.87	87.49	87.75	86.42	89.79	86.98	83.64	84.8	87.36	89.72	87.51	75.77	46.74	91.79
Dmel_152	72.36	62.14	88.85	86.09	88.79	88.66	88.99	88.91	88.97	88.98	88.71	88.69	88.81	88.79	88.91	88.95	88.36	88.87	88.73	88.83	88.15	89.09	88.77	88.81	91.07	85.73	83.89	91.39	90.12	62.95	60.54	89.57	91.11	89.58	89.56	87.65	83.01	87.52	86.2	89.56	86.75	83.41	84.57	87.13	89.49	87.28	78.51	44.01	91.55
Dmel_153	71.86	61.31	88.29	85.54	88.24	88.11	88.43	88.36	88.42	88.43	88.16	88.13	88.26	88.24	88.36	88.39	87.81	88.31	88.17	88.28	87.6	88.28	88.22	88.27	90.57	85.23	83.13	90.9	89.61	58.49	59.7	89.03	90.57	89.04	89.03	87.11	82.48	86.98	85.66	89.03	86.22	82.87	84.03	87.22	88.96	86.74	83.12	46.84	91.06
Dmel_154	73.11	61.98	89.57	86.99	89.51	89.39	89.71	89.66	89.69	89.71	89.44	89.41	89.55	89.52	89.63	89.67	89.08	89.59	89.45	89.56	88.88	89.55	89.5	89.54	91.91	86.57	87.31	92.23	90.95	62.67	63.88	90.32	91.86	90.33	90.32	88.39	83.76	88.27	87.12	90.32	87.59	84.34	85.32	88.51	90.24	88.2	80.28	45.4	92.41
Dmel_155	77.83	66.33	94.52	91.76	94.47	94.33	94.66	94.59	94.64	94.66	94.38	94.35	94.49	94.47	94.58	94.62	94.03	94.53	94.4	94.5	93.82	94.5	94.45	94.48	96.93	91.59	89.5	97.26	95.97	62.21	63.42	95.32	96.86	95.32	95.31	93.39	88.76	93.27	91.95	95.31	92.5	89.16	90.32	92.88	95.24	93.03	82.64	45.85	97.43
Dmel_156	76.13	68.68	82.96	80.2	82.89	82.77	83.09	83.03	83.08	83.09	82.83	82.79	82.93	82.9	83.03	83.05	82.47	82.97	82.83	82.94	82.25	82.93	82.88	82.93	84.95	79.61	80.34	85.27	83.99	55.83	62.51	83.67	85.21	83.68	83.66	84.94	78.49	81.62	80.3	83.66	80.85	77.51	79.91	81.23	83.59	82.61	69.41	49.51	85.44
Dmel_157	75.14	62.62	90.62	87.86	90.57	90.43	90.76	90.7	90.74	90.76	90.49	90.46	90.59	90.66	90.69	90.72	90.26	90.65	90.51	90.7	89.93	90.61	90.55	90.58	92.7	87.36	84.79	93.03	91.74	60.02	57.02	91.21	89.92	91.21	91.21	89.28	84.65	89.16	87.84	91.21	88.4	85.05	88.44	88.78	91.14	88.92	76.5	53.93	93.2
Dmel_158	66.11	52	73.87	71.14	73.83	73.94	73.99	73.93	73.99	74	73.78	73.71	73.83	73.91	73.94	73.97	73.63	73.9	73.85	73.94	73.16	73.85	73.82	73.85	76.28	70.19	73.66	75.85	74.57	63.34	64.01	74.44	72.9	74.44	74.43	72.51	67.93	75.96	71.06	74.43	77.03	73.69	69.44	75.57	74.36	72.14	67.4	50.62	75.99
Dmel_159	66.67	61.55	81.74	78.98	81.68	81.8	81.87	81.81	81.86	81.87	81.61	82.01	81.7	81.78	81.82	81.85	81.39	81.76	81.62	81.82	81.04	81.72	81.66	81.73	84.42	78.36	80.98	84.02	82.74	58.93	61.4	82.45	80.92	82.46	82.45	80.52	79.92	80.4	79.08	82.45	81.67	78.32	78.69	80.02	82.38	81.39	74.79	53.33	84.18
Dmel_160	65.41	59.49	77.49	75.1	77.45	77.57	77.63	77.57	77.61	77.63	77.4	77.33	77.45	77.45	77.57	77.6	77.13	77.53	77.41	77.47	76.79	77.48	77.44	77.47	79.23	77.5	71.32	79.54	78.28	60.29	54.34	78.13	76.6	78.14	78.13	76.21	71.57	76.32	77.18	78.13	77.35	76.43	73.13	75.93	78.05	75.84	74.62	51.87	79.69
Dmel_161	73.33	60.77	89.99	87.23	89.93	89.8	90.12	90.05	90.11	90.13	89.86	89.83	89.93	89.94	90.05	90.09	89.5	90.02	89.87	89.97	90.97	89.97	89.92	89.96	92.24	91.47	84.8	92.57	91.29	61.05	62.11	90.64	89.11	90.64	90.63	89.19	90.16	89.58	87.26	90.63	87.82	84.65	85.94	89.19	90.56	88.34	77.63	52.55	92.76
Dmel_162	73.08	65.78	89.61	86.86	89.56	89.43	89.75	89.68	89.73	89.75	89.49	89.45	89.56	89.58	89.68	89.72	89.12	89.64	89.49	89.6	90.59	89.85	89.54	89.58	91.91	86.63	86.53	92.24	90.97	59.53	62.65	90.32	88.79	90.33	90.32	88.87	89.84	89.32	86.94	90.32	89.54	86.19	85.37	88.94	90.24	88.03	77.31	50.59	92.42
Dmel_163	73.06	62.78	89.87	87.11	89.81	89.68	90	89.93	89.99	90	89.73	89.71	89.81	89.83	89.94	89.97	89.38	89.9	89.75	89.85	89.17	90.11	89.79	89.84	91.93	91.15	86.66	92.47	90.98	60.91	64.03	90.33	88.79	90.33	90.32	88.77	89.84	89.35	86.95	90.32	87.51	84.34	85.65	88.96	90.24	88.04	75.62	52.38	92.45
Dmel_164	75.45	64.75	92.28	89.52	92.22	92.1	92.41	92.34	92.4	92.42	92.15	92.12	92.22	92.23	92.35	92.38	91.79	92.3	92.16	92.26	91.58	92.26	92.21	92.25	94.39	89.4	87.01	94.93	93.44	59	61.75	92.78	91.25	92.78	92.77	91.18	92.29	91.74	89.4	92.77	89.97	86.62	87.97	91.35	92.7	90.48	78.07	52.14	94.91
Dmel_165	74.61	64.08	91.23	88.47	91.18	91.05	91.37	91.29	91.35	91.37	91.1	91.07	91.17	91.19	91.3	91.33	90.74	91.25	91.11	91.21	92.21	91.47	91.16	91.2	93.54	88.37	87.91	93.87	92.59	57.66	60.78	91.94	90.41	91.94	91.93	90.23	91.45	90.92	88.56	91.93	89.12	85.77	87.24	90.53	91.86	89.65	78.92	49.2	94.06
Dmel_166	75.13	64.97	91.95	89.19	91.89	91.77	92.08	92.01	92.07	92.09	91.81	91.79	91.89	91.91	92.02	92.06	91.46	91.98	91.83	91.93	91.25	92.19	91.88	91.92	94.07	88.97	88.91	94.61	93.12	58.88	62	92.46	90.93	92.47	92.46	91.01	91.97	91.38	89.08	92.46	89.65	86.3	87.77	90.99	92.38	90.17	77.75	50.28	94.59
Dmel_167	74.42	63.85	91.04	88.28	90.99	90.86	91.18	91.1	91.16	91.18	90.91	90.88	90.98	91	91.11	91.15	90.55	91.06	90.92	91.02	92.02	91.28	90.97	91.01	93.35	88.26	87.97	93.68	92.4	57.79	60.91	91.74	90.21	91.75	91.74	90.29	91.26	90.81	88.37	91.74	88.93	85.58	87.05	90.42	91.66	89.45	78.73	49.35	93.87
Dmel_168	74.72	64.16	91.34	88.58	91.28	91.15	91.47	91.4	91.45	91.47	91.2	91.17	91.28	91.29	91.4	91.44	90.85	91.36	91.21	91.32	92.31	91.58	91.26	91.3	93.65	88.34	88.1	93.97	92.7	57.68	60.8	92.04	90.51	92.05	92.03	90.42	91.55	90.94	88.66	92.03	89.22	85.88	87.28	90.55	91.96	89.75	79.02	49.2	94.16
Dmel_169	75.28	64.88	91.88	89.12	91.82	91.69	92.01	91.94	92	92.02	91.74	91.72	91.82	91.84	91.95	91.98	91.39	91.91	91.76	91.86	91.18	92.12	91.81	91.84	94.21	89.26	88.83	94.54	93.26	58.95	62.07	92.6	91.07	92.61	92.6	91.15	92.11	91.6	89.22	92.6	89.79	86.44	87.63	91.22	92.52	90.31	77.89	50.08	94.73
Dmel_170	58.58	65.36	75.1	72.35	75.04	74.9	75.23	75.17	75.22	75.23	74.97	74.94	75.05	75.05	75.16	75.2	75.16	75.14	74.98	75.08	76.07	75.09	75.02	75.08	76.68	74.64	70.58	77.21	75.72	57.92	56.24	75.47	73.94	75.47	75.46	73.55	69.6	73.42	72.09	75.47	72.65	69.31	71.49	73.03	75.39	74.2	72.14	43.29	77.14
Dmel_171	73.33	60.82	89.99	87.23	89.93	89.8	90.12	90.05	90.11	90.13	89.86	89.83	89.93	89.94	90.05	90.09	89.5	90.02	89.87	89.97	90.97	89.97	89.92	89.96	92.24	91.47	84.8	92.57	91.29	61.11	62.17	90.64	89.11	90.64	90.63	89.19	90.16	89.62	87.26	90.63	87.82	84.65	85.85	89.23	90.56	88.34	77.63	52.47	92.76
Dmel_172	67.03	55.57	80.7	83.32	81.03	81.14	80.83	80.78	80.82	80.83	80.97	80.55	80.65	80.65	80.77	80.81	80.31	80.73	80.97	80.69	80	80.69	81.01	80.68	83.31	77.84	79.85	82.89	81.62	57.33	58.35	82.1	80.57	82.11	82.1	80.18	75.6	80.05	79.5	82.1	79.37	76.71	80.15	79.67	82.02	83.08	76.09	48.02	83.04
Dmel_173	70.48	63.2	87.22	84.85	87.55	87.42	87.35	87.28	87.33	87.35	87.48	87.05	87.16	87.18	87.28	87.32	86.73	87.24	87.48	87.2	88.19	87.46	87.53	87.18	89.24	88.47	84.08	89.78	88.3	61.45	64.57	87.66	86.12	87.66	87.65	86.21	87.17	86.66	84.28	87.65	86.87	83.69	83.07	86.27	87.57	85.36	74.64	53.39	89.75
Dmel_174	70.74	65.08	87.21	84.46	87.15	87.03	87.34	87.28	87.33	87.35	87.08	87.05	87.16	87.17	87.28	87.32	86.73	87.24	87.09	87.19	86.51	87.45	87.14	87.18	89.46	88.69	84.32	89.79	88.52	61.65	66.6	87.88	86.35	87.89	87.87	86.58	87.39	86.63	84.5	87.87	87.09	83.92	83.29	86.24	87.8	85.59	73.17	55.01	89.98
Dmel_175	73.07	60.34	88.62	85.86	88.56	88.43	88.75	88.7	88.74	88.75	88.48	88.45	88.59	88.57	88.68	88.71	88.13	88.63	88.49	88.6	87.92	88.6	88.54	88.58	90.89	85.56	86.3	91.22	89.94	67.97	69.18	89.35	90.88	89.35	89.34	87.42	87.09	87.29	85.97	89.34	86.53	83.18	84.49	87.53	89.26	87.05	79.99	40.16	91.39
Dmel_176	53.62	56.35	66.79	64.38	66.72	66.6	66.92	66.87	66.91	66.91	66.66	67.07	66.76	66.83	66.86	66.9	66.98	66.82	66.66	66.85	66.08	67.03	66.71	66.77	68.9	62.84	76.08	68.7	67.22	65.83	61.25	67.57	69.1	67.57	67.56	66.27	67.88	65.51	64.92	67.57	66.93	64.16	63	65.28	67.64	65.7	60.74	51.79	68.62
Dmel_177	77.89	64.51	87.95	85.53	87.89	87.76	88.08	88.01	88.06	88.08	87.81	87.78	88.06	87.98	88.01	88.04	87.56	87.96	87.83	88.02	87.25	87.94	87.87	87.91	90.12	84.77	82.2	90.44	89.69	56.9	54.3	89.12	87.8	89.12	89.11	87.19	84.54	87.06	91.59	89.11	86.3	88.81	87.61	86.68	89.03	86.88	79.96	50.03	90.6
Dmel_178	70.52	62.45	85.5	82.75	85.44	85.31	85.64	85.58	85.62	85.64	85.37	85.34	85.47	85.45	85.57	85.6	85.01	85.51	85.38	85.49	84.8	85.75	85.43	85.47	87.37	82.04	83.7	87.91	86.42	73.01	70.56	85.93	87.47	85.93	85.92	84.46	83.67	83.88	82.55	85.92	85.14	81.8	80.93	83.49	85.85	83.64	71.91	42.13	87.85
Dmel_179	63.46	60.81	74.28	71.52	74.21	74.09	74.4	74.35	74.4	74.4	74.14	74.11	74.23	74.23	74.34	74.38	74.39	74.31	74.16	74.26	73.58	74.51	74.19	74.26	76.7	70.62	77.04	76.5	77.72	63.13	65.71	74.7	73.17	74.7	74.69	74.81	72.4	72.65	71.33	74.69	71.88	68.54	70.49	72.89	74.62	73.2	69.39	44.67	76.45
Dmel_180	80.34	66.83	97.06	94.3	97.01	96.87	97.2	97.13	97.18	97.2	96.92	96.89	97	97.01	97.12	97.16	96.57	97.07	96.94	97.05	96.37	97.05	96.99	97.02	99.47	94.14	91.57	99.8	98.52	61.69	62.9	97.86	96.33	97.86	97.85	95.93	91.29	95.81	94.48	97.85	95.04	91.7	92.86	95.42	97.78	95.56	83.14	48.38	99.98
Dmel_181	80.31	66.82	97.03	94.26	96.97	96.84	97.16	97.09	97.14	97.16	96.88	96.85	96.96	96.97	97.08	97.12	96.53	97.03	96.91	97.01	96.33	97.01	96.95	96.98	99.43	94.1	91.52	99.76	98.47	61.67	62.87	97.82	96.28	97.82	97.81	95.89	91.26	95.76	94.44	97.81	95	91.65	92.81	95.38	97.73	95.52	83.11	48.37	99.94
Dmel_182	80.34	66.84	97.07	94.3	97.01	96.88	97.2	97.13	97.19	97.2	96.92	96.9	97.01	97.01	97.13	97.16	96.58	97.08	96.95	97.05	96.37	97.05	96.99	97.03	99.48	94.14	91.57	99.81	98.52	61.69	62.9	97.86	96.33	97.87	97.86	95.93	91.3	95.81	94.49	97.86	95.05	91.7	92.86	95.42	97.78	95.57	83.15	48.39	99.98
Dmel_183	79.32	67.98	96	93.24	95.95	95.81	96.14	96.07	96.12	96.14	95.86	95.83	95.94	95.95	96.06	96.1	95.51	96.02	95.88	95.99	95.31	95.99	95.93	95.97	98.35	93	90.43	98.67	97.39	62.83	64.04	96.73	95.2	96.73	96.72	94.79	90.16	94.68	93.35	96.72	93.91	90.57	91.73	94.29	96.65	94.43	82.01	49.53	98.85
Dmel_184	58.04	65.41	60.25	62.89	60.57	60.69	60.38	60.34	60.38	60.38	60.53	60.1	60.23	60.3	60.36	60.36	60.02	60.3	60.52	60.34	59.55	60.24	60.57	60.25	61.68	62.52	54.35	61.45	59.96	57.6	52.77	60.53	59	60.53	60.52	61.81	54.65	62.29	57.92	60.53	57.8	55.14	59.8	61.91	60.46	62.74	62.33	61.56	61.38
Dmel_185	70.13	63.24	72.51	75.47	72.83	72.7	72.63	72.58	72.62	72.64	72.78	72.34	72.47	72.48	72.58	72.6	72.03	72.54	72.77	72.5	73.48	72.49	72.81	72.48	74.17	77.01	67.12	74.48	73.21	56.12	53.6	73.63	72.09	73.63	73.62	74.9	68.11	75.39	73.44	73.62	72.92	72.86	71.66	75.02	73.54	74.6	68.1	54.82	74.64
Dmel_186	53.33	49.63	62.86	65.53	63.19	63.06	62.99	62.94	62.98	62.99	63.13	63.15	62.84	62.82	62.93	62.96	63.04	62.9	63.13	62.85	63.83	63.01	63.17	62.84	65.32	63.8	66.3	64.9	63.62	56.71	67.24	64.07	62.54	64.08	64.07	64.03	65.07	65.6	61.66	64.07	61.49	59.04	63.49	65.36	64.14	66.43	67.98	54.36	65.05
Dmel_187	71.14	50.6	65.54	68.18	65.86	65.74	65.66	65.63	65.66	65.68	65.82	65.39	65.66	65.59	65.63	65.64	65.2	65.58	65.81	65.62	66.51	65.78	65.86	65.52	67	65.28	62.16	67.3	66.03	57.84	46.94	66.52	64.99	66.52	66.52	67.79	59.97	68.28	67.34	66.52	69.2	69.97	67.98	67.89	66.44	67.49	62.65	51.71	67.45
Dmel_188	63.87	59.13	68.14	70.77	68.45	68.32	68.26	68.21	68.25	68.26	68.4	68.4	68.25	68.1	68.21	68.22	67.77	68.17	68.39	68.11	67.43	68.11	68.45	68.11	69.59	67.86	63.18	70.11	68.75	56.49	54.35	69.04	67.72	69.04	69.03	67.11	62.49	70.8	70.01	69.03	71.87	72.64	70.65	70.6	69.11	70.16	64.19	57.03	70.04
Dmel_189	61.43	60.62	65.84	63.63	66.17	66.03	65.97	65.91	65.95	65.96	66.1	66.12	66.04	65.8	65.91	65.95	65.63	65.9	66.1	65.82	65.25	65.83	66.15	65.81	68.35	69.19	66.33	67.92	69.36	51.07	50.64	66.5	64.98	66.5	66.49	64.57	62.71	64.68	66.7	66.49	65.86	65.94	66.31	64.44	66.56	65.59	60.86	42.15	68.06
Dmel_190	56.26	49.08	60.33	62.97	60.65	60.77	60.46	60.41	60.45	60.46	60.62	60.18	60.46	60.29	60.42	60.42	59.87	60.39	60.67	60.31	59.62	60.31	60.65	60.32	61.69	61.13	57.73	62.21	60.86	49.7	46.49	61.06	62.6	61.06	61.05	59.16	62.51	62.81	61.88	61.05	63.74	64.68	59.49	62.43	60.98	59	55.12	58.82	62.13
Dmel_191	62.07	62.76	66.78	64.24	66.91	66.79	66.92	66.88	66.9	66.91	66.87	67.07	66.77	66.85	66.86	66.89	66.98	66.82	66.86	66.85	66.09	67.03	66.9	66.77	68.11	69.69	67.52	68.63	69.85	68.09	63.41	67.03	68.56	67.03	67.02	65.73	63	68.79	63.8	67.02	66.84	63.5	65.21	69.18	67.1	67.92	63.73	54.08	68.56
Dmel_192	59.99	53.66	68.58	66.36	68.71	68.57	68.7	68.64	68.69	68.7	68.65	68.42	68.61	68.63	68.63	68.68	68.84	68.62	68.73	68.65	67.87	68.56	68.7	68.54	70.96	64.92	68.93	70.56	69.3	59.93	60.68	69.46	67.95	69.47	69.46	68.16	67.16	70.99	68.51	69.46	72.06	71.17	64.46	70.6	69.38	67.17	55.85	49.56	70.69
Dmel_193	55.98	46.31	50.73	53.71	51.05	50.93	50.86	50.83	50.85	50.86	51.01	51.01	50.88	50.79	50.83	50.84	51.05	50.79	51	50.81	51.7	50.71	51.04	50.74	51.54	57.67	50.34	52.05	50.56	64.05	53.74	50.84	52.37	50.84	50.83	52.75	44.35	52.59	54.23	50.83	48.25	51.61	52.44	52.98	50.91	51.96	54.96	55.34	51.96
Dmel_194	53.96	46.99	56.64	59.62	56.97	56.85	56.77	56.73	56.76	56.77	56.93	56.95	56.65	56.71	56.72	56.75	56.81	56.69	56.99	56.72	57.62	56.89	56.95	56.63	58.17	57.36	55.07	58.46	59.9	62.78	63.44	57.62	56.28	57.62	57.62	56.33	57.75	59.15	57.59	57.62	57.68	57.61	58.03	59.54	57.69	58.75	66.49	50.08	58.61
Dmel_195	57.3	55.08	62.36	65.33	62.67	62.55	62.48	62.45	62.48	62.48	62.63	62.64	62.47	62.32	62.43	62.47	62.01	62.41	62.71	62.33	63.33	62.6	62.67	62.35	64.67	65.51	62.31	64.23	62.96	49.16	47.43	63.07	61.54	63.07	63.06	61.16	58.48	61.25	66.46	63.06	65.9	69.09	64.68	61.05	63.14	64.19	66.82	40.48	64.38
Dmel_196	39.78	46.38	50.4	53.03	50.72	50.84	50.52	50.49	50.51	50.52	50.66	50.69	50.51	50.45	50.48	50.51	50.6	50.48	50.66	50.46	49.8	50.64	50.7	50.4	51.97	53.75	58.64	51.75	50.27	62.16	56.6	50.38	48.85	50.38	50.38	49.09	51.98	48.88	48.8	50.38	47.8	46.19	51.83	49.27	50.46	51.66	47.26	51.95	51.66
Dmel_197	61.77	62.69	58.19	61.17	58.5	58.38	58.31	58.28	58.3	58.31	58.44	58.46	58.32	58.25	58.26	58.29	57.92	58.24	58.45	58.25	59.15	58.42	58.5	58.18	59.4	65.52	54.58	59.9	61.12	55.55	55.35	58.65	57.12	58.65	58.64	59.94	54.03	56.85	62.04	58.64	61.49	64.85	60.27	56.65	58.72	59.78	67.51	57.7	59.84
Dmel_198	49.72	55.77	52.61	50.21	52.54	52.42	52.74	52.7	52.73	52.73	52.5	52.89	52.74	52.66	52.7	52.72	52.92	52.68	52.49	52.68	51.91	52.85	52.53	52.61	53.57	51.54	57.18	54.09	52.61	47.22	39.42	52.69	54.23	52.69	52.69	54.61	52.46	54.22	55.32	52.69	50.03	52.54	56.54	54.03	52.77	53.59	47.69	52.64	54.01
Dmel_199	55.95	51.91	60.02	62.64	60.33	60.22	60.14	60.1	60.14	60.14	60.28	60.3	60.2	60.07	60.09	60.12	60.31	60.05	60.28	60.09	59.52	60.26	60.33	60	61.73	55.98	64.18	61.52	60.02	67.36	64.5	60.59	59.08	60.59	60.59	59.3	58.35	62.35	61.56	60.59	58.01	58.78	62.21	62.16	60.67	61.72	58.86	54.49	61.44
Dmel_200	68.19	64	64.17	61.77	64.11	64.23	64.3	64.25	64.29	64.31	64.07	64.45	64.31	64.14	64.25	64.27	63.82	64.21	64.13	64.16	65.15	64.16	64.1	64.17	65.71	71.84	62.41	66	67.43	57.36	57.88	64.73	66.27	64.73	64.72	66.02	58.37	66.49	64.65	64.72	64.69	64.68	63.64	66.29	64.79	65.61	59.66	53.84	66.16
Dmel_201	51.7	52.2	59.22	62.19	59.54	59.66	59.35	59.31	59.34	59.35	59.49	59.5	59.35	59.27	59.32	59.32	59	59.3	59.57	59.3	60.2	59.46	59.53	59.23	60.51	63.71	55.96	60.8	59.53	55.68	55.82	59.53	61.07	59.53	59.52	57.63	59.15	61.29	62.93	59.53	56.95	60.31	63.37	61.14	59.6	60.66	54.05	48.42	60.95
Dmel_202	48.6	44.72	52.66	55.35	52.98	53.1	52.79	52.76	52.79	52.79	52.94	52.53	52.8	52.71	52.76	52.77	52.98	52.73	53.01	52.74	51.96	52.91	52.98	52.66	53.84	51.77	56.71	54.12	55.56	58.8	54.18	53.03	54.57	53.03	53.03	51.75	50.94	54.56	53.9	53.03	55.72	56.53	53.69	54.19	52.96	50.98	44.28	46.15	54.26
Dmel_203	62.64	62.26	68.49	66.57	68.42	68.3	68.61	68.55	68.6	68.62	68.36	68.34	68.46	68.45	68.56	68.58	68.12	68.53	68.37	68.47	67.78	68.47	68.41	68.46	69.91	69.11	63.54	70.43	68.95	54.41	59.21	69.32	67.79	69.33	69.32	70.59	64.68	67.28	66.78	69.32	72.01	69.59	69.58	66.89	69.24	70.3	65.72	55.67	70.36
DrosMulti_204	80.37	66.87	97.11	94.34	97.05	96.92	97.24	97.16	97.23	97.24	96.96	96.94	97.05	97.05	97.17	97.2	96.61	97.11	96.99	97.09	96.41	97.09	97.03	97.06	99.52	94.18	91.61	99.85	98.57	61.7	62.94	97.91	96.37	97.91	97.9	95.97	91.34	95.86	94.53	97.9	95.09	91.74	92.91	95.47	97.83	95.62	83.19	48.41	99.89
Dsim_205	80.37	66.86	97.09	94.33	97.04	96.9	97.23	97.15	97.21	97.23	96.95	96.92	97.04	97.04	97.16	97.19	96.6	97.1	96.97	97.08	96.39	97.08	97.02	97.05	99.51	94.17	91.6	99.84	98.56	61.7	62.93	97.89	96.36	97.9	97.89	95.96	91.33	95.84	94.52	97.89	95.07	91.73	92.9	95.46	97.81	95.6	83.18	48.4	99.88
Dsim_206	77.78	69.68	93.92	91.15	93.86	93.73	94.05	93.97	94.04	94.05	93.77	93.74	93.87	93.87	93.98	94.01	93.43	93.92	93.82	93.91	93.22	93.9	93.84	93.88	94.82	89.59	86.94	95.12	93.84	57.6	64.19	97.25	95.71	97.25	97.24	95.27	91.31	95.18	93.85	97.24	94.41	91.05	93.41	94.79	97.16	96.13	82.18	51.77	95.15
Dsim_207	80.42	66.94	96.61	93.84	96.55	96.42	96.74	96.66	96.72	96.74	96.46	96.43	96.55	96.56	96.66	96.7	96.12	96.61	96.51	96.6	95.91	96.58	96.53	96.57	97.53	92.3	89.65	97.83	96.55	60.31	61.46	99.99	98.46	100	99.99	98.01	93.37	97.93	96.6	99.99	97.16	93.8	94.91	97.54	99.91	97.63	84.91	49.03	97.87
DrosMulti_208	80.61	66.75	96.8	94.04	96.75	96.61	96.94	96.85	96.92	96.94	96.66	96.63	96.75	96.75	96.86	96.9	96.32	96.81	96.7	96.79	96.1	96.78	96.73	96.76	97.73	92.5	89.85	98.03	96.75	60.5	61.65	99.8	98.27	99.81	99.8	97.82	93.18	97.74	96.41	99.8	96.97	93.61	94.72	97.35	99.72	97.44	84.72	49.22	98.06
Dsim_209	74.58	61.1	90.77	88	90.71	90.58	90.9	90.82	90.89	90.9	90.62	90.59	90.71	90.72	90.82	90.86	90.28	90.77	90.67	90.76	90.07	90.75	90.69	90.73	91.69	86.46	83.81	92	90.71	54.47	55.62	94.15	92.62	94.16	94.15	92.17	87.53	92.09	90.76	94.15	91.32	87.96	89.07	91.7	94.07	91.79	79.07	43.19	92.03
Dsim_210	80.41	66.95	96.6	93.83	96.54	96.41	96.73	96.65	96.71	96.73	96.45	96.42	96.54	96.55	96.66	96.69	96.11	96.6	96.5	96.58	95.9	96.57	96.52	96.56	97.53	92.31	89.65	97.84	96.56	60.31	61.46	99.98	98.45	99.99	99.97	98	93.36	97.92	96.59	99.97	97.15	93.79	94.9	97.53	99.9	97.62	84.9	49.02	97.87
DrosMulti_211	80.42	66.94	96.61	93.84	96.55	96.42	96.74	96.66	96.72	96.74	96.46	96.43	96.55	96.56	96.66	96.7	96.12	96.61	96.51	96.6	95.91	96.58	96.53	96.57	97.53	92.3	89.65	97.83	96.55	60.31	61.46	99.99	98.46	100	99.99	98.01	93.37	97.93	96.6	99.99	97.16	93.8	94.91	97.54	99.91	97.63	84.91	49.03	97.87
Dsim_212	80.4	66.92	96.59	93.83	96.53	96.4	96.72	96.64	96.71	96.73	96.45	96.42	96.54	96.54	96.65	96.68	96.1	96.6	96.49	96.58	95.89	96.57	96.52	96.55	97.52	92.29	89.64	97.82	96.54	60.31	61.46	99.98	98.44	99.98	99.97	98	93.36	97.91	96.58	99.97	97.14	93.78	94.89	97.54	99.9	97.61	84.91	49.01	97.85
Dsim_213	79.94	67.43	96.13	93.36	96.07	95.94	96.26	96.18	96.24	96.26	95.98	95.95	96.07	96.08	96.19	96.22	95.64	96.13	96.03	96.12	95.43	96.1	96.05	96.09	97.05	91.82	89.17	97.35	96.07	59.83	61.94	99.51	97.98	99.52	99.51	97.53	92.89	97.45	96.12	99.51	96.68	93.32	94.43	97.06	99.43	97.15	84.43	49.51	97.39
Dsim_214	81.53	68.05	95.54	92.78	95.48	95.35	95.67	95.59	95.66	95.68	95.4	95.36	95.49	95.49	95.6	95.63	95.05	95.55	95.44	95.53	94.84	95.52	95.46	95.5	96.44	91.21	88.56	96.75	95.46	59.22	60.37	98.89	97.35	98.89	98.88	99.12	92.27	96.82	95.5	98.88	96.05	92.69	93.81	96.44	98.81	96.52	83.81	50.14	96.78
Dsim_215	80.42	66.94	96.6	93.84	96.55	96.41	96.74	96.65	96.72	96.74	96.46	96.43	96.55	96.55	96.66	96.7	96.12	96.61	96.5	96.59	95.9	96.58	96.53	96.56	97.53	92.3	89.65	97.83	96.55	60.3	61.45	99.99	98.45	99.99	99.98	98.01	93.37	97.92	96.6	99.98	97.15	93.79	94.91	97.54	99.91	97.62	84.91	49.03	97.86
Dsim_216	78.43	68.98	94.78	92.03	94.73	94.59	94.92	94.84	94.9	94.92	94.65	94.61	94.73	94.74	94.84	94.88	94.3	94.79	94.68	94.77	94.09	94.76	94.71	94.74	95.47	90.25	87.81	95.99	94.5	62.35	63.5	97.92	96.38	97.92	97.91	95.94	91.29	95.85	94.52	97.91	97.13	93.77	92.83	95.46	97.83	95.55	82.83	51.01	95.81
Dsim_217	80.16	66.68	96.35	93.59	96.29	96.17	96.48	96.41	96.47	96.49	96.21	96.18	96.3	96.3	96.41	96.45	95.87	96.36	96.25	96.34	95.66	96.33	96.28	96.32	97.28	92.05	89.4	97.58	96.3	60.57	61.72	99.74	98.2	99.74	99.73	97.76	93.12	97.67	96.34	99.73	96.9	93.54	94.66	97.8	99.66	97.37	85.17	48.77	97.61
Dsim_218	80.42	66.95	96.61	93.84	96.55	96.42	96.74	96.66	96.72	96.74	96.46	96.43	96.55	96.56	96.66	96.7	96.12	96.61	96.51	96.6	95.91	96.58	96.53	96.57	97.54	92.31	89.66	97.84	96.56	60.31	61.46	99.99	98.46	100	99.99	98.01	93.37	97.93	96.6	99.99	97.16	93.8	94.91	97.54	99.91	97.63	84.91	49.03	97.87
Dsim_219	80.43	66.93	96.6	93.84	96.54	96.41	96.73	96.65	96.72	96.74	96.46	96.42	96.55	96.55	96.66	96.69	96.11	96.6	96.5	96.59	95.9	96.58	96.52	96.56	97.52	92.32	89.64	97.83	96.55	60.32	61.45	99.99	98.45	99.99	99.98	98.01	93.36	97.92	96.59	99.98	97.15	93.79	94.9	97.53	99.9	97.62	84.92	49.04	97.86
Dsim_220	79.76	66.14	95.79	93.03	95.74	95.6	95.93	95.84	95.91	95.93	95.65	95.62	95.74	95.74	95.85	95.89	95.31	95.8	95.69	95.78	95.1	95.77	95.72	95.76	96.72	91.5	88.84	97.03	95.75	61.12	62.27	99.18	97.64	99.18	99.17	97.2	92.56	97.11	95.79	99.17	96.34	92.98	94.1	96.73	99.1	96.81	84.1	48.22	97.06
Dsim_221	80.19	67.18	96.38	93.62	96.32	96.19	96.52	96.43	96.5	96.52	96.24	96.63	96.33	96.33	96.44	96.47	95.89	96.38	96.28	96.37	95.68	96.36	96.31	96.34	97.3	92.07	89.42	97.6	96.32	60.08	61.23	99.76	98.22	99.76	99.75	97.78	93.14	97.69	96.37	99.75	96.92	93.56	94.68	97.31	99.68	97.39	84.68	48.8	97.64
Dsim_222	79.41	64.81	94.54	91.77	94.48	94.35	94.67	94.59	94.66	94.67	94.39	94.36	94.48	94.49	94.59	94.63	94.05	94.54	94.44	94.53	93.84	94.52	94.46	94.5	95.41	90.19	87.53	95.72	94.44	62.45	63.6	97.86	96.32	97.86	97.85	95.88	95.51	95.79	94.47	97.85	95.02	91.66	92.78	95.41	97.78	95.49	83.46	46.89	95.76
Dsim_223	80.2	66.49	96.16	93.39	96.1	95.97	96.29	96.21	96.28	96.29	96.02	95.98	96.1	96.11	96.22	96.25	95.67	96.16	96.06	96.15	95.46	96.14	96.08	96.12	97.08	91.86	89.2	97.39	96.1	60.76	61.91	99.55	98.01	99.55	99.54	97.57	93.82	97.48	96.15	99.54	96.71	93.35	94.46	97.09	99.46	97.18	84.46	48.58	97.42
Dsim_224	79	68.37	95.2	92.44	95.14	95.01	95.33	95.25	95.32	95.34	95.06	95.03	95.15	95.15	95.26	95.29	94.72	95.2	95.1	95.19	94.5	95.18	95.12	95.16	96.08	90.86	88.21	96.39	95.11	58.86	60.01	98.55	97.01	98.55	98.54	96.57	91.92	96.48	95.15	98.54	95.71	92.35	93.46	96.09	98.46	96.18	83.46	47.59	96.43
Dsim_225	78.07	64.05	94.29	91.53	94.24	94.11	94.43	94.35	94.42	94.43	94.15	94.13	94.23	94.24	94.36	94.39	93.91	94.3	94.17	94.28	93.6	94.28	94.22	94.25	97.41	91.34	93.96	97	95.72	58.86	60.58	95.12	93.58	95.12	95.11	93.18	88.55	93.07	91.74	95.11	92.3	88.95	90.12	92.68	95.03	92.83	80.41	46.11	97.05
Dsim_226	79.76	67.63	95.97	93.2	95.9	95.77	96.09	96.02	96.08	96.1	95.82	95.79	95.91	95.92	96.02	96.05	95.47	95.97	95.86	95.95	95.26	95.94	95.89	95.92	96.86	91.64	88.98	97.16	95.89	60.99	62.14	99.3	97.77	99.31	99.29	97.32	92.68	97.24	95.91	99.29	96.47	93.1	94.22	96.85	99.22	96.94	84.22	49.71	97.2
Dsim_227	80.3	66.79	96.46	93.7	96.4	96.27	96.59	96.51	96.57	96.59	96.31	96.28	96.4	96.41	96.51	96.55	95.97	96.46	96.36	96.45	95.76	96.43	96.38	96.42	97.38	92.16	89.5	97.69	96.41	60.46	61.6	99.84	98.31	99.85	99.84	97.86	93.22	97.78	96.45	99.84	97.01	93.65	95.06	97.39	99.76	97.78	85.06	48.88	97.72
Dsim_228	79.92	67.46	96.33	93.57	96.27	96.14	96.46	96.38	96.45	96.47	96.19	96.16	96.28	96.28	96.39	96.42	95.84	96.33	96.23	96.32	95.63	96.31	96.26	96.29	97.03	91.8	89.36	97.55	96.05	60.82	61.97	99.48	97.95	99.48	99.47	97.5	92.86	97.42	96.09	99.47	96.65	93.28	94.4	97.03	99.4	97.11	84.4	49.55	97.37
Dsim_229	80.22	66.72	96.41	93.64	96.35	96.22	96.54	96.46	96.52	96.54	96.26	96.23	96.35	96.36	96.46	96.5	95.92	96.41	96.31	96.39	95.71	96.38	96.33	96.37	97.32	92.09	89.44	97.62	96.34	60.5	61.24	99.78	98.24	99.78	99.77	97.8	93.16	97.71	96.38	99.77	96.94	93.58	94.69	97.33	99.7	97.41	84.7	48.81	97.65
Dsim_230	76.64	65.78	92.26	89.5	92.2	92.07	92.39	92.31	92.38	92.39	92.12	92.08	92.21	92.21	92.31	92.36	91.81	92.26	92.16	92.25	91.56	92.24	92.18	92.22	93.87	87.94	90.43	93.46	92.19	59.55	60.29	95.56	94.03	95.57	95.56	93.58	88.94	93.5	92.17	95.56	94.78	91.42	90.48	93.11	95.48	93.2	80.48	48.17	93.5
Dsim_231	77.92	65.16	94.11	91.35	94.05	93.92	94.24	94.16	94.23	94.25	93.97	93.94	94.06	94.06	94.17	94.2	93.63	94.12	94.01	94.1	93.41	94.09	94.04	94.08	95.01	89.78	87.12	95.31	94.03	57.78	58.93	97.43	95.89	97.43	97.42	95.45	90.81	95.36	94.04	97.42	94.59	91.23	92.35	94.98	97.35	95.06	82.35	46.46	95.34
Dsim_232	79.32	67.86	95.49	92.73	95.43	95.3	95.62	95.54	95.61	95.63	95.35	95.31	95.44	95.44	95.55	95.58	95.22	95.5	95.39	95.48	94.79	95.47	95.41	95.45	96.41	91.19	88.75	96.72	95.44	59.4	60.55	98.87	97.33	98.87	98.86	96.89	92.25	96.8	95.47	98.86	96.03	92.67	93.79	96.42	98.79	96.5	85.83	48.12	96.75
Dsim_233	78.87	68.52	95	92.23	94.94	94.81	95.13	95.05	95.11	95.13	94.86	94.82	94.95	94.95	95.05	95.09	94.51	95	94.89	94.98	94.3	94.97	94.92	94.96	95.91	90.69	88.03	96.22	94.94	61.9	63.05	98.36	96.83	98.37	98.36	96.38	91.74	96.3	94.97	98.36	97.58	94.21	93.28	95.91	98.28	96	83.29	50.56	96.25
Dsim_234	78.83	65.3	94.98	92.21	94.92	94.78	95.11	95.02	95.09	95.11	94.83	94.8	94.92	94.92	95.03	95.07	94.49	94.98	94.87	94.96	94.28	94.95	94.9	94.93	95.89	90.66	88.46	96.19	94.91	58.67	59.81	98.35	96.82	98.36	98.35	96.37	91.73	96.29	94.96	98.35	95.52	92.16	93.27	95.9	98.27	95.99	83.28	50.67	96.23
Dsim_235	74.77	65.01	90.67	87.92	90.62	90.49	90.81	90.73	90.79	90.81	90.54	90.5	90.63	90.63	90.73	90.77	90.19	90.68	90.57	90.66	89.98	90.65	90.6	90.64	91.57	86.34	83.68	91.87	90.6	57.54	58.7	93.97	92.44	93.98	93.97	92	87.36	91.91	90.58	93.97	93.19	89.83	88.89	91.52	93.89	91.61	82.55	49.82	91.91
Dsim_236	79.42	65.93	95.64	92.88	95.58	95.45	95.77	95.7	95.76	95.78	95.5	95.46	95.59	95.59	95.7	95.73	95.15	95.64	95.54	95.63	94.94	95.62	95.56	95.6	96.53	91.31	88.66	96.84	95.56	61.33	62.48	98.97	97.43	98.97	98.96	96.99	92.41	96.9	95.58	98.96	96.13	92.77	93.89	96.52	98.89	96.6	83.89	48.01	96.87
Dsim_237	78.61	66.17	94.81	92.05	94.75	94.62	94.94	94.86	94.93	94.95	94.67	94.64	94.76	94.76	94.87	94.91	94.33	94.82	94.71	94.8	94.11	94.79	94.73	94.77	95.71	90.48	87.82	96.01	94.73	61.13	63.33	98.13	96.59	98.13	98.12	96.15	91.5	96.06	94.73	98.12	95.29	91.93	93.04	95.68	98.05	95.76	83.05	48.22	96.04
Dsim_238	80.7	66.86	93.67	90.91	93.61	93.48	93.8	93.72	93.79	93.8	93.53	93.5	93.61	93.62	93.72	93.76	93.18	93.67	93.63	93.66	94.64	93.65	93.59	93.63	95.28	89.35	88.1	94.87	93.59	57.34	58.49	96.96	95.43	96.97	96.96	94.99	90.35	94.9	93.57	96.96	94.13	90.77	91.88	94.51	96.88	94.6	83.9	48.92	94.91
Dsim_239	80.7	66.87	93.67	90.91	93.61	93.48	93.8	93.72	93.79	93.81	93.54	93.5	93.62	93.62	93.73	93.77	93.18	93.67	93.63	93.66	94.65	93.65	93.6	93.63	95.28	89.35	88.1	94.88	93.6	57.35	58.5	96.97	95.43	96.97	96.96	95	90.35	94.9	93.57	96.96	94.13	90.77	91.88	94.52	96.89	94.6	83.91	48.92	94.91
Dsim_240	79.36	68.02	95.48	92.72	95.42	95.29	95.61	95.53	95.6	95.62	95.34	95.31	95.43	95.43	95.54	95.58	95	95.49	95.38	95.47	94.78	95.46	95.41	95.44	96.42	91.26	88.54	96.72	95.44	61.52	62.6	98.75	97.21	98.75	98.74	96.77	92.13	96.68	95.36	98.74	95.92	92.55	93.67	96.3	98.67	96.38	86.12	50.24	96.76
Dsim_241	82.14	65.23	94.91	92.15	94.85	94.72	95.04	94.96	95.03	95.05	94.77	94.73	95.01	94.86	94.97	95.01	94.43	94.92	94.81	94.9	94.21	94.89	94.83	94.87	95.83	90.6	87.94	96.13	94.84	62.03	59.75	98.28	96.75	98.28	98.27	96.3	91.66	96.21	98.32	98.27	95.44	95.52	96.63	95.83	98.2	95.91	83.2	47.32	96.16
Dsim_242	78.18	64.59	94.3	91.53	94.24	94.11	94.43	94.35	94.42	94.43	94.15	94.13	94.24	94.25	94.36	94.39	93.81	94.3	94.2	94.29	93.6	94.28	94.22	94.26	95.17	94.49	87.29	95.47	94.19	62.67	63.82	97.63	96.09	97.63	97.62	95.65	91.18	95.56	94.24	97.62	94.79	91.6	92.55	95.18	97.55	95.26	82.55	51.22	95.51
Dsim_243	80	67.25	92.1	89.35	92.04	91.91	92.23	92.15	92.22	92.24	91.96	91.93	92.05	92.05	92.16	92.19	91.62	92.11	92	92.09	91.4	92.08	92.02	92.06	93	87.77	85.12	93.3	92.02	56.03	57.18	95.35	93.81	95.35	95.34	93.37	88.72	93.28	91.95	95.34	92.51	89.15	90.26	92.89	95.26	92.98	80.27	48.55	93.33
Dsim_244	77.27	66.79	93.17	90.41	93.11	92.98	93.3	93.22	93.29	93.31	93.03	92.99	93.12	93.12	93.23	93.26	92.68	93.17	93.07	93.16	92.47	93.15	93.09	93.13	94.09	88.87	86.21	94.39	93.12	60.08	61.23	96.54	95	96.54	96.53	94.56	89.92	94.47	93.14	96.53	95.75	92.39	91.45	94.09	96.46	94.17	85.11	52.39	94.43
Dsim_245	80.13	67.24	96.29	93.52	96.23	96.1	96.42	96.34	96.41	96.42	96.14	96.11	96.23	96.24	96.34	96.38	95.8	96.29	96.19	96.28	95.59	96.27	96.21	96.25	97.21	91.98	89.33	97.52	96.23	59.99	61.14	99.67	98.14	99.68	99.67	97.69	93.05	97.61	96.28	99.67	96.84	93.48	94.59	97.22	99.59	97.31	84.59	49.35	97.55
Dsim_246	80.31	66.82	96.49	93.72	96.43	96.3	96.62	96.54	96.61	96.62	96.34	96.32	96.43	96.44	96.55	96.58	96	96.49	96.39	96.48	95.79	96.47	96.41	96.45	97.41	92.18	89.53	97.72	96.43	60.41	61.55	99.87	98.34	99.88	99.87	97.89	93.25	97.81	96.48	99.87	97.04	93.68	94.79	97.42	99.79	97.51	85.01	48.91	97.75
Dsim_247	75.51	72.01	91.66	88.89	91.59	91.46	91.79	91.71	91.77	91.79	91.52	91.91	91.6	91.6	91.72	91.74	91.17	91.66	91.55	91.64	90.95	91.64	91.58	91.62	92.52	87.29	84.64	92.82	91.54	55.29	61.88	94.93	93.39	94.93	94.92	92.95	88.99	92.86	91.68	94.92	92.24	88.88	91.24	92.63	95	93.96	80.09	49.46	92.86
Dsim_248	77.31	63.66	93.38	90.61	93.32	93.19	93.51	93.42	93.49	93.51	93.24	93.2	93.33	93.33	93.43	93.47	92.89	93.38	93.28	93.37	92.68	93.35	93.3	93.34	94.27	89.04	86.39	94.57	93.29	60.88	61.88	96.66	95.12	96.66	96.65	94.68	90.03	98.18	93.26	96.65	93.82	90.46	94.67	97.79	96.57	97.38	84.67	45.7	94.6
Dsim_249	80.34	66.86	96.52	93.76	96.47	96.33	96.66	96.57	96.64	96.66	96.38	96.35	96.47	96.47	96.58	96.62	96.04	96.53	96.42	96.51	95.83	96.5	96.45	96.48	97.45	92.22	89.57	97.75	96.47	60.22	61.37	99.91	98.37	99.91	99.9	97.93	93.29	97.84	96.52	99.9	97.08	93.71	94.83	97.46	99.83	97.54	84.83	48.95	97.78
Dsim_250	72.79	68.52	89.12	86.36	89.06	88.92	89.25	89.17	89.24	89.25	88.97	88.94	89.06	89.07	89.17	89.21	88.74	89.13	89.01	89.1	88.42	89.1	89.05	89.08	89.82	84.6	83.01	90.34	88.85	59.01	64.72	91.63	90.09	91.63	91.62	89.65	85.69	89.56	88.23	91.62	88.79	85.43	87.32	89.17	91.55	90.04	79.08	54.86	90.16
Dsim_251	78.56	65.03	94.69	91.93	94.64	94.5	94.83	94.75	94.81	94.83	94.55	94.52	94.64	94.64	94.76	94.79	94.21	94.7	94.59	94.68	94	94.68	94.62	94.66	95.62	90.39	87.73	95.92	94.64	62.27	59.54	98.03	96.5	98.03	98.02	96.05	91.41	95.97	94.64	98.02	95.2	91.83	92.95	95.58	97.95	95.66	82.95	47.07	95.96
Dsim_252	79.32	65.83	95.1	92.34	95.05	94.92	95.24	95.16	95.22	95.24	94.96	94.93	95.05	95.05	95.16	95.2	94.62	95.11	95.06	95.09	94.41	95.08	95.03	95.07	96.03	90.8	88.15	96.33	95.05	61.44	62.59	98.47	96.93	98.47	98.46	96.49	91.85	96.4	95.07	98.46	95.63	92.27	93.38	96.64	98.39	96.1	86.35	47.92	96.37
Dsim_253	77.97	67.48	93.94	91.18	93.88	93.75	94.07	93.99	94.06	94.08	93.81	93.77	93.89	93.89	94	94.04	93.45	93.94	93.84	93.93	93.24	93.92	93.86	93.9	94.86	89.64	86.98	95.17	93.89	62.47	63.62	97.3	95.77	97.31	97.3	95.32	90.68	95.73	93.91	97.3	96.52	93.16	92.22	95.35	97.22	94.94	82.22	49.5	95.2
Dsim_254	68.44	63.67	81.67	78.92	81.61	81.73	81.81	81.73	81.79	81.81	81.55	81.51	81.63	81.62	81.76	81.77	81.2	81.71	81.55	81.66	80.98	81.66	81.6	81.65	83.34	81.28	75.62	83.86	82.37	54.12	56.73	82.18	80.65	82.19	82.18	80.25	76.97	83.71	78.8	82.18	79.35	76.01	78.42	83.32	82.1	81.12	67.49	45.18	83.7
Dsim_255	80.39	66.92	96.58	93.82	96.52	96.39	96.71	96.63	96.7	96.71	96.43	96.41	96.52	96.53	96.63	96.67	96.09	96.58	96.48	96.57	95.88	96.56	96.5	96.54	97.5	92.28	89.63	97.81	96.52	60.28	61.43	99.95	98.42	99.96	99.95	97.97	93.33	97.89	96.56	99.95	97.12	93.76	94.87	97.5	99.87	97.59	84.88	49.01	97.84
Dsim_256	80.4	66.93	96.59	93.83	96.53	96.4	96.72	96.64	96.71	96.73	96.45	96.42	96.54	96.54	96.65	96.69	96.1	96.6	96.5	96.58	95.89	96.57	96.52	96.55	97.52	92.29	89.64	97.82	96.54	60.31	61.46	99.98	98.44	99.98	99.97	98	93.36	97.91	96.58	99.97	97.14	93.78	94.89	97.53	99.9	97.61	84.9	49.02	97.85
Dsim_257	80.41	66.92	96.59	93.83	96.53	96.4	96.72	96.64	96.71	96.73	96.45	96.42	96.54	96.54	96.65	96.68	96.1	96.6	96.49	96.58	95.89	96.57	96.52	96.55	97.52	92.29	89.66	97.82	96.54	60.32	61.47	99.98	98.44	99.98	99.97	98	93.36	97.91	96.58	99.97	97.14	93.78	94.89	97.53	99.9	97.61	84.9	49.01	97.85
Dsim_258	79.19	67.93	95.55	92.79	95.49	95.36	95.68	95.6	95.67	95.69	95.41	95.38	95.5	95.5	95.61	95.64	95.06	95.56	95.45	95.54	94.85	95.53	95.47	95.51	96.3	91.07	88.57	96.75	95.32	61.52	62.67	98.75	97.21	98.75	98.74	96.77	92.19	96.68	95.36	98.74	96.04	92.68	93.67	96.3	98.67	96.38	83.68	48.07	96.63
Dsim_259	78.91	64.88	94.51	91.75	94.45	94.32	94.64	94.55	94.63	94.64	94.37	94.33	94.45	94.46	94.57	94.6	94.02	94.51	94.47	94.5	93.94	94.49	94.43	94.47	95.43	90.2	87.55	95.73	94.45	58.62	59.79	97.48	95.94	97.48	97.47	95.51	90.86	95.91	94.09	97.47	94.64	91.28	92.4	95.52	97.4	95.11	86.5	50.92	95.77
Dsim_260	79.98	66.62	96.36	93.6	96.3	96.17	96.49	96.41	96.48	96.5	96.22	96.18	96.31	96.31	96.42	96.45	95.98	96.36	96.26	96.35	95.66	96.34	96.28	96.32	97.05	91.82	89.39	97.57	96.07	60.38	62.34	99.12	97.58	99.12	99.11	97.14	92.49	97.05	95.72	99.11	96.32	92.96	94.03	96.66	99.03	96.75	84.03	49.91	97.39
Dsim_261	78.71	65.08	94.31	91.55	94.26	94.13	94.45	94.36	94.43	94.45	94.17	94.14	94.26	94.26	94.37	94.41	93.83	94.32	94.28	94.3	93.74	94.29	94.24	94.28	95.24	90.01	87.36	95.54	94.26	58.43	59.59	97.67	96.14	97.68	97.67	95.7	91.05	96.1	94.28	97.67	94.84	91.48	92.59	95.71	97.59	95.31	86.7	50.73	95.58
Dsim_262	78.87	68.52	95	92.24	94.94	94.81	95.13	95.05	95.12	95.13	94.86	94.82	94.95	94.95	95.06	95.09	94.51	95	94.9	94.99	94.3	94.98	94.92	94.96	95.92	90.69	88.04	96.22	94.95	61.9	63.05	98.37	96.83	98.37	98.36	96.39	91.74	96.3	94.97	98.36	97.58	94.22	93.28	95.92	98.29	96	83.29	50.56	96.26
Dsim_263	78.77	68.63	95.11	92.35	95.05	94.92	95.24	95.16	95.22	95.24	94.97	94.93	95.06	95.06	95.16	95.2	94.62	95.11	95.01	95.1	94.41	95.08	95.03	95.07	95.81	90.58	88.14	96.33	94.84	62.01	63.16	98.26	96.72	98.26	98.25	96.28	91.64	96.19	94.87	98.25	97.47	94.11	93.18	95.81	98.18	95.89	83.18	50.67	96.15
Dsim_264	78.73	65.05	94.75	91.98	94.69	94.55	94.87	94.79	94.86	94.88	94.6	94.57	94.69	94.69	94.8	94.83	94.26	94.75	94.64	94.73	94.05	94.72	94.67	94.7	95.63	90.41	88.2	95.94	94.66	58.92	60.07	98.1	96.56	98.1	98.09	96.12	91.99	96.03	94.7	98.09	95.26	91.9	93.01	95.64	98.01	95.73	83.54	50.42	95.97
Dsim_265	78.76	65.23	94.93	92.16	94.87	94.74	95.06	94.98	95.05	95.06	94.79	94.75	94.88	94.88	94.98	95.02	94.49	94.93	94.83	94.92	94.23	94.91	94.85	94.89	95.81	90.59	87.94	96.12	94.84	62.04	62.5	98.27	96.73	98.27	98.26	96.29	91.71	96.2	94.87	98.26	95.43	92.07	93.18	96.44	98.18	95.9	85.83	47.99	96.15
Dsim_266	77.52	70	90.54	87.77	90.48	90.34	90.67	90.6	90.65	90.67	90.39	90.36	90.63	90.5	90.6	90.63	90.06	90.55	90.43	90.52	89.84	90.77	90.46	90.5	91.16	85.93	85.55	91.67	90.18	63.77	64.52	93.51	91.98	93.51	93.5	91.53	86.89	91.44	93.55	93.5	90.67	90.75	91.87	91.06	93.43	91.15	78.43	50.03	91.49
Dsim_267	81.73	68.25	95.36	92.6	95.3	95.17	95.49	95.41	95.48	95.5	95.22	95.19	95.31	95.31	95.42	95.45	94.88	95.36	95.26	95.35	94.66	95.34	95.29	95.32	96.29	91.06	88.41	96.59	95.31	59.32	60.47	98.69	97.15	98.69	98.68	96.71	92.06	96.62	95.29	98.68	95.85	92.49	93.6	96.23	98.6	96.32	83.6	50.34	96.62
Dsim_268	78.32	67.1	94.54	91.77	94.48	94.35	94.67	94.59	94.66	94.67	94.4	94.37	94.49	94.49	94.6	94.63	94.05	94.54	94.44	94.53	93.84	94.52	94.47	94.5	95.45	90.22	87.57	95.75	94.47	62.49	63.64	97.82	96.28	97.82	97.81	95.84	91.25	95.75	94.42	97.81	94.98	91.62	92.73	95.36	97.73	95.45	85.05	49.17	95.78
Dsim_269	80.2	62.21	91.88	89.12	91.82	91.69	92.01	91.94	92	92.02	91.76	91.71	91.83	91.83	91.94	91.97	91.39	91.88	91.78	91.87	92.86	91.86	91.81	91.84	92.76	88.06	87.71	93.06	91.78	63.36	64.5	95.2	93.67	95.21	95.2	93.23	88.63	93.14	91.81	95.2	92.37	89.01	90.12	92.75	95.12	92.84	81.82	49.29	93.1
Dsim_270	79.16	63.27	90.84	88.08	90.78	90.65	90.97	90.9	90.96	90.97	90.72	90.66	90.79	90.79	90.9	90.93	90.35	90.84	90.74	90.83	91.82	90.82	90.77	90.8	91.7	86.99	86.65	92	90.72	62.3	63.44	94.14	92.6	94.14	94.13	92.16	87.57	92.07	90.75	94.13	91.3	87.94	89.06	91.69	94.06	91.77	80.76	48.23	92.04
Dsim_271	76.29	66.6	92.52	89.76	92.46	92.33	92.65	92.57	92.64	92.65	92.37	92.78	92.46	92.47	92.58	92.62	92.04	92.53	92.41	92.51	91.82	92.5	92.44	92.49	94.16	91.44	90.72	93.75	92.47	56.22	57.37	95.19	93.65	95.19	95.18	93.22	88.57	93.12	91.79	95.18	92.35	88.99	90.11	92.74	95.11	92.82	80.11	44.23	93.79
Dsim_272	74.74	63.45	89.78	87.36	89.72	89.84	89.91	89.83	89.9	89.92	89.64	89.61	89.73	89.73	89.85	89.87	89.3	89.79	89.68	89.77	89.08	89.76	89.71	89.75	90.66	85.73	82.78	90.96	89.77	53.74	55.62	92.94	91.4	92.94	92.93	90.96	86.32	90.87	91.97	92.93	90.1	89.17	87.85	90.48	92.86	90.57	84.43	53.47	91
Dsim_273	75.93	64.1	92.11	89.35	92.05	91.92	92.24	92.16	92.22	92.24	91.97	91.94	92.08	92.06	92.17	92.2	91.62	92.12	92.01	92.1	91.41	92.08	92.03	92.08	93	87.77	85.59	93.3	92.02	58.84	60.94	95.42	96.96	95.42	95.41	93.45	88.8	93.36	92.03	95.41	92.59	89.22	90.34	92.97	95.34	93.05	80.34	45.4	93.33
Dsim_274	77.23	69.95	93.6	90.83	93.53	93.4	93.72	93.65	93.71	93.73	93.45	93.42	93.54	93.55	93.65	93.68	93.11	93.6	93.49	93.58	92.89	93.57	93.52	93.56	94.2	89.01	86.53	94.72	93.22	63.77	64.88	96.49	94.96	96.5	96.48	94.51	90.22	94.43	93.1	96.48	93.66	90.29	91.41	94.04	96.41	94.13	81.86	52.14	94.53
Dsim_275	74.26	67.6	90.07	87.31	90.01	89.88	90.2	90.13	90.19	90.21	89.93	89.9	90.02	90.03	90.13	90.17	89.59	90.09	89.97	90.06	89.37	90.05	89.99	90.04	90.62	85.62	83.41	91.14	89.65	60.91	61.83	92.89	91.35	92.89	92.88	90.92	92.35	90.82	89.5	92.88	90.38	87.02	87.81	90.44	92.81	90.52	78.12	56.04	90.96
Dsim_276	77.95	63.69	93.07	90.31	93.01	92.88	93.2	93.12	93.19	93.2	92.92	92.89	93.02	93.02	93.12	93.16	92.59	93.07	92.97	93.06	92.37	93.04	92.99	93.03	93.94	88.72	86.06	94.25	92.97	61	62.15	96.37	94.83	96.37	96.36	94.4	95.95	94.3	92.98	96.36	93.56	90.19	91.29	93.92	96.29	94	84.57	48.03	94.29
Dsim_277	73.53	66.16	89.36	86.6	89.3	89.17	89.49	89.41	89.47	89.49	89.22	89.18	89.31	89.31	89.41	89.45	88.91	89.37	89.25	89.34	88.66	89.33	89.28	89.31	90.23	85.01	82.8	90.53	89.26	57.46	57.62	92.64	91.11	92.65	92.64	90.67	86.03	90.58	89.25	92.64	91.86	88.49	87.56	90.19	92.56	90.28	81.23	53.07	90.58
Dsim_278	78.33	64.44	94.16	91.4	94.11	93.98	94.3	94.21	94.28	94.3	94.02	93.99	94.11	94.12	94.23	94.26	93.68	94.17	94.06	94.16	93.47	94.14	94.09	94.13	95.02	89.79	87.14	95.32	94.04	60.06	59.6	97.47	95.93	97.47	97.46	95.49	90.85	98.99	94.44	97.46	94.63	91.64	92.75	98.6	97.39	95.1	82.39	46.51	95.36
Dsim_279	78.89	61.6	90.57	87.81	90.51	90.39	90.7	90.62	90.69	90.71	90.44	90.4	90.53	90.52	90.63	90.66	90.09	90.58	90.47	90.56	89.87	90.55	90.5	90.54	91.46	86.23	83.57	91.76	90.48	59.44	60.58	93.85	92.32	93.86	93.85	91.87	89.17	91.79	90.46	93.85	91.02	87.66	89.29	91.4	93.77	92	81.22	49.31	91.79
Dsim_280	78.28	67.77	94.46	91.69	94.4	94.27	94.59	94.51	94.58	94.59	94.32	94.3	94.41	94.41	94.52	94.55	93.97	94.47	94.36	94.45	93.76	94.44	94.39	94.42	95.36	90.13	87.47	95.66	94.38	61.38	61.54	97.75	96.22	97.76	97.74	95.77	91.13	95.69	94.36	97.74	94.92	91.55	92.67	95.3	97.67	95.39	84.99	49.11	95.7
Dsim_281	75.86	63.09	92.05	89.28	91.98	91.86	92.18	92.1	92.16	92.18	91.9	91.87	92.01	92	92.11	92.13	91.56	92.05	91.94	92.03	91.34	92.02	91.97	92.01	92.9	87.67	85.5	93.2	91.92	60.33	61.33	95.34	96.87	95.34	95.33	93.36	88.71	96.86	91.94	95.33	92.5	89.14	90.25	96.47	95.25	92.97	80.25	45.17	93.24
Dsim_282	76.79	64.02	92.98	90.21	92.92	92.79	93.11	93.03	93.09	93.11	92.84	92.8	92.94	92.93	93.04	93.07	92.49	92.98	92.88	92.97	92.28	92.95	92.9	92.94	93.84	88.6	86.43	94.14	92.86	61.27	62.26	96.27	97.81	96.27	96.26	94.29	89.65	97.79	92.88	96.26	93.43	90.07	91.19	97.4	96.19	93.9	81.19	46.1	94.17
Dsim_283	77.72	71.39	88.67	85.92	88.61	88.48	88.8	88.72	88.78	88.81	88.53	88.93	88.62	88.63	88.73	88.76	88.18	88.68	88.57	88.65	87.97	88.65	88.59	88.63	89.6	84.38	81.72	89.9	88.63	57.81	58.96	91.94	90.41	91.95	91.93	89.97	85.32	89.88	88.7	91.93	91.3	87.94	87.01	89.64	92.01	89.73	80.76	52.8	89.94
Dsim_284	80.85	67.52	95.61	93	95.56	95.42	95.75	95.66	95.73	95.75	95.47	95.44	95.57	95.56	95.67	95.71	95.13	95.62	95.51	95.6	94.92	95.59	95.54	95.58	96.52	91.3	89.1	96.83	95.55	60	61.15	98.97	97.88	98.97	98.96	96.99	92.34	96.9	95.72	98.96	96.13	92.92	93.88	96.51	98.88	96.6	83.88	49.61	96.86
Dsim_285	77.79	68.03	87.42	84.66	87.36	87.23	87.55	87.48	87.54	87.55	87.3	87.24	87.38	87.37	87.48	87.51	86.94	87.44	87.32	87.41	86.72	87.4	87.34	87.39	88.29	83.06	80.41	88.59	87.32	60.72	61.87	90.64	89.11	90.65	90.64	90.62	84.03	88.58	87.25	90.63	89.85	86.49	85.56	88.19	90.56	88.28	75.57	56.31	88.63
Dsim_286	73.44	72.61	86.92	84.17	86.86	86.73	87.05	86.98	87.04	87.05	86.79	86.75	86.87	86.88	86.98	87.01	86.44	86.93	86.89	86.91	86.22	86.91	86.84	86.89	87.5	82.31	79.83	88.01	86.52	60.34	61.44	89.7	88.16	89.7	89.69	87.72	83.08	87.63	86.31	89.69	88.91	85.55	84.62	87.25	89.62	87.33	75.07	51.45	87.84
Dsim_287	76.68	65.37	84.57	81.81	84.51	84.38	84.7	84.63	84.7	84.71	84.44	84.4	84.53	84.53	84.64	84.66	84.09	84.57	84.47	84.57	83.87	84.56	84.51	84.54	85.42	80.18	77.53	85.71	87.13	59.79	66.38	87.72	86.18	87.72	87.71	85.74	86.07	85.65	84.33	87.72	84.89	81.52	83.88	85.27	87.64	86.6	78.81	49.05	85.76
Dsim_288	73.28	62.12	88.48	85.72	88.42	88.29	88.61	88.54	88.6	88.61	88.34	88.31	88.43	88.43	88.54	88.58	87.99	88.49	88.38	88.47	87.78	88.46	88.4	88.44	90.05	84.46	86.61	89.64	88.37	59.54	56.47	91.2	89.67	91.21	91.2	89.22	84.58	89.14	87.81	91.2	90.42	87.05	86.12	88.75	91.12	88.84	76.55	48.61	89.69
Dsim_289	73.47	60.95	89.14	91.76	89.47	89.34	89.27	89.2	89.26	89.27	89.4	88.98	89.09	89.09	89.2	89.24	88.65	89.15	89.42	89.12	90.12	89.12	89.45	89.11	90.54	84.71	87.31	90.34	88.85	55.4	56.55	92.1	90.56	92.1	92.1	90.13	85.48	90.04	89.48	92.09	89.35	86.68	87.02	89.65	92.02	89.97	78.71	47.8	90.17
Dsim_290	75.1	72.12	88.22	85.47	88.16	88.03	88.35	88.28	88.34	88.36	88.08	88.48	88.16	88.18	88.29	88.31	87.74	88.24	88.11	88.21	87.52	88.2	88.15	88.19	89	90.57	81.58	89.29	88.01	59.6	57.17	90.62	89.6	90.62	90.61	88.65	84	88.79	87.38	90.61	87.94	84.57	85.69	88.56	90.69	88.4	79.48	52.08	89.33
Dsim_291	74.41	64.3	89.95	87.19	89.89	89.77	90.08	90	90.07	90.09	89.82	89.78	89.9	89.9	90.01	90.05	89.47	89.97	89.85	89.94	89.26	89.93	89.88	89.93	91.58	85.64	88.14	91.17	89.89	57.91	59.87	93.24	91.71	93.24	93.24	91.26	86.63	91.18	89.85	93.23	90.41	87.04	88.16	91.41	93.16	90.87	80.81	43.33	91.21
Dsuz_292	80.42	66.95	96.61	93.85	96.55	96.42	96.74	96.66	96.73	96.75	96.47	96.43	96.56	96.56	96.67	96.7	96.12	96.61	96.51	96.6	95.91	96.59	96.53	96.57	97.53	92.31	89.65	97.84	96.56	60.31	61.45	99.99	98.45	99.99	99.98	98.01	93.37	97.92	96.6	99.98	97.15	93.79	94.91	97.54	99.91	97.62	84.91	49.03	97.87
Dsuz_293	75.57	61.93	91.29	88.52	91.23	91.1	91.42	91.34	91.41	91.42	91.14	91.12	91.23	91.24	91.35	91.39	90.8	91.3	91.19	91.28	90.59	91.27	91.21	91.26	92.86	91.83	89.41	92.45	91.17	59.47	60.62	94.54	93.01	94.55	94.54	92.57	87.93	92.48	91.15	94.54	91.71	88.52	89.46	92.09	94.46	92.18	79.47	48.15	92.49
Dnov_294	80.38	66.56	96.52	93.74	96.46	96.33	96.65	96.57	96.64	96.66	96.38	96.35	96.46	96.47	96.58	96.61	96.03	96.53	96.41	96.51	95.82	96.5	96.45	96.48	98.22	92.89	90.35	98.52	97.24	61.14	62.33	97.78	96.24	97.78	97.77	95.84	91.2	95.72	94.39	97.77	94.97	91.62	92.75	95.34	97.69	95.46	83.45	47.99	98.55
Dnov_295	80.19	66.75	96.33	93.55	96.27	96.14	96.46	96.37	96.45	96.46	96.18	96.16	96.27	96.28	96.38	96.42	95.84	96.34	96.21	96.32	95.63	96.31	96.25	96.28	98.02	92.69	90.16	98.33	97.05	60.95	62.13	97.97	96.43	97.97	97.96	96.03	91.39	95.92	94.59	97.96	95.17	91.82	92.94	95.53	97.89	95.65	83.65	47.8	98.36
Dnov_296	79.76	67.16	95.9	93.13	95.85	95.71	96.04	95.95	96.02	96.04	95.76	95.73	95.85	95.86	95.96	96	95.41	95.92	95.79	95.89	95.21	95.88	95.83	95.86	97.59	92.26	89.73	97.9	96.62	60.52	61.7	97.54	96	97.54	97.53	95.6	90.96	95.48	94.15	97.53	94.73	91.38	92.51	95.1	97.45	95.22	83.73	47.69	97.93
Lalb_297	80.34	66.82	96.86	94.15	96.81	96.66	97	96.92	96.98	97	96.72	96.69	96.8	96.81	96.92	96.96	96.38	96.87	96.76	96.85	96.17	96.85	96.79	96.82	97.83	92.77	89.95	98.13	96.85	60.86	61.73	98.18	96.64	98.18	98.17	96.2	91.66	96.13	94.79	98.17	95.37	92.02	93.17	95.74	98.1	95.88	83.59	48.34	98.17
Lalb_298	80.13	67.07	96.93	94.22	96.87	96.72	97.06	96.98	97.05	97.06	96.79	96.75	96.87	96.87	96.99	97.02	96.45	96.94	96.82	96.91	96.23	96.91	96.85	96.89	98.11	92.77	90.23	98.41	97.13	60.86	62.01	98.44	96.9	98.44	98.43	96.46	91.92	96.39	95.05	98.43	95.63	92.27	93.42	96	98.35	96.14	83.59	48.34	98.45
Lalb_299	81.68	68.42	95.55	92.85	95.5	95.37	95.69	95.61	95.67	95.69	95.41	95.39	95.49	95.5	95.61	95.65	95.07	95.56	95.51	95.54	94.86	95.54	95.48	95.51	96.66	91.33	88.78	96.97	95.68	59.42	60.57	96.87	95.34	96.87	96.86	94.9	90.35	94.82	93.48	96.86	94.06	90.71	91.86	94.44	96.79	94.57	82.35	49.7	97
Lalb_300	81.53	68.21	92.09	89.78	92.42	92.27	92.22	92.15	92.21	92.22	92.34	91.92	92.04	92.03	92.15	92.19	91.61	92.1	92.43	92.07	91.39	92.33	92.4	92.05	92.74	88.45	85.33	93.26	91.76	60.22	60.57	93.12	91.58	93.12	93.11	91.14	86.6	91.07	89.73	93.11	90.31	86.95	88.1	90.68	93.03	90.82	79.63	50.66	93.08
Lalb_301	75.94	66.14	92.39	89.69	92.34	92.19	92.53	92.45	92.51	92.53	92.25	92.23	92.34	92.34	92.45	92.5	92.02	92.41	92.29	92.37	91.7	92.64	92.32	92.36	94.08	91.34	87.27	93.89	92.39	60.62	58.53	93.31	91.77	93.31	93.3	91.34	87.07	91.26	89.92	93.3	90.5	87.14	88.29	90.87	93.22	91.01	78.56	44.7	93.72
Lalb_302	80.21	69.61	86.59	84.28	86.92	87.03	86.73	86.65	86.71	86.73	86.85	86.43	86.55	86.54	86.66	86.69	86.12	86.61	86.87	86.58	85.89	86.58	86.9	86.57	87.53	85.5	79.64	87.83	86.54	54.45	51.73	87.86	86.32	87.86	87.85	89.13	81.34	85.81	84.47	87.85	85.05	81.7	82.84	85.42	87.77	85.56	73.11	51.91	87.88
[truncated: 253 more columns]

## Sheet: Sheet2
Supplementary table 2.2 Supergroup A Wolbachia identifiers
id	wolb_ids
Cobl_001	Camponotus-obliquus.WOLB1006
Cobs_002	Cardiocondyla-obscurior.WOLB0001
Dvir_003	Diabrotica-virgifera.WOLB0013
Dvir_004	Diabrotica-virgifera.WOLB0014
Dvir_005	Diabrotica-virgifera.WOLB0015
Dvir_006	Diabrotica-virgifera.WOLB0016
Dvir_007	Diabrotica-virgifera.WOLB0017
Dvir_008	Diabrotica-virgifera.WOLB0018
Dvir_009	Diabrotica-virgifera.WOLB0019
Dvir_010	Diabrotica-virgifera.WOLB0020
Dvir_011	Diabrotica-virgifera.WOLB0021
Dvir_012	Diabrotica-virgifera.WOLB0022
Dvir_013	Diabrotica-virgifera.WOLB0023
Dvir_014	Diabrotica-virgifera.WOLB0024
Dvir_015	Diabrotica-virgifera.WOLB0025
Dvir_016	Diabrotica-virgifera.WOLB0026
Dvir_017	Diabrotica-virgifera.WOLB0027
Dvir_018	Diabrotica-virgifera.WOLB0028
Dvir_019	Diabrotica-virgifera.WOLB0029
Dvir_020	Diabrotica-virgifera.WOLB0030
Dvir_021	Diabrotica-virgifera.WOLB0031
Dvir_022	Diabrotica-virgifera.WOLB0032
Dvir_023	Diabrotica-virgifera.WOLB0033
Dvir_024	Diabrotica-virgifera.WOLB0034
Dall_025	Diachasma-alloeum.WOLB1001
Dall_026	Diachasma-alloeum.WOLB1002
Dall_027	Diachasma-alloeum.WOLB1003
Dall_028	Diachasma-alloeum.WOLB1004
Dall_029	Diachasma-alloeum.WOLB1162
Dall_030	Diachasma-alloeum.WOLB1163
Dall_031	Diachasma-alloeum.WOLB1164
Dana_032	Drosophila-ananassae.WOLB0056|Drosophila-ananassae.WOLB0057
Dana_033	Drosophila-ananassae.WOLB0058
DrosMulti_034	Drosophila-ananassae.WOLB0059|Drosophila-ananassae.WOLB0060|Drosophila-simulans.WOLB0718|Drosophila-simulans.WOLB0719|Drosophila-simulans.WOLB0720|Drosophila-simulans.WOLB0721|Drosophila-simulans.WOLB0722|Drosophila-simulans.WOLB0723|Drosophila-simulans.WOLB0724|Drosophila-simulans.WOLB0725|Drosophila-simulans.WOLB0726|Drosophila-simulans.WOLB0727|Drosophila-simulans.WOLB0728|Drosophila-simulans.…
Dana_035	Drosophila-ananassae.WOLB0061
Dana_036	Drosophila-ananassae.WOLB0062
Dana_037	Drosophila-ananassae.WOLB0063
Dana_038	Drosophila-ananassae.WOLB0064
Dana_039	Drosophila-ananassae.WOLB0065
Dana_040	Drosophila-ananassae.WOLB0066
Dana_041	Drosophila-ananassae.WOLB0067
DrosMulti_042	Drosophila-ananassae.WOLB0068|Drosophila-ananassae.WOLB0071|Drosophila-ananassae.WOLB0072|Drosophila-ananassae.WOLB0074
Dana_043	Drosophila-ananassae.WOLB0069
Dana_044	Drosophila-ananassae.WOLB0070
Dana_045	Drosophila-ananassae.WOLB0073
Dana_046	Drosophila-ananassae.WOLB0075
Dana_047	Drosophila-ananassae.WOLB0076
Dana_048	Drosophila-ananassae.WOLB1017
DrosMulti_049	Drosophila-melanogaster.WOLB0081|Drosophila-melanogaster.WOLB0084|Drosophila-melanogaster.WOLB0087|Drosophila-melanogaster.WOLB0116|Drosophila-melanogaster.WOLB0123|Drosophila-melanogaster.WOLB0242|Drosophila-melanogaster.WOLB0243|Drosophila-melanogaster.WOLB0389|Drosophila-melanogaster.WOLB0390|Drosophila-melanogaster.WOLB0627
DrosMulti_050	Drosophila-melanogaster.WOLB0082|Drosophila-melanogaster.WOLB0086|Drosophila-melanogaster.WOLB0088|Drosophila-melanogaster.WOLB0089|Drosophila-melanogaster.WOLB0093|Drosophila-melanogaster.WOLB0094|Drosophila-melanogaster.WOLB0095|Drosophila-melanogaster.WOLB0096|Drosophila-melanogaster.WOLB0097|Drosophila-melanogaster.WOLB0111|Drosophila-melanogaster.WOLB0112|Drosophila-melanogaster.WOLB0113|Dro…
DrosMulti_051	Drosophila-melanogaster.WOLB0083|Drosophila-melanogaster.WOLB0085|Drosophila-melanogaster.WOLB0090|Drosophila-melanogaster.WOLB0091|Drosophila-melanogaster.WOLB0099|Drosophila-melanogaster.WOLB0100|Drosophila-melanogaster.WOLB0101|Drosophila-melanogaster.WOLB0102|Drosophila-melanogaster.WOLB0103|Drosophila-melanogaster.WOLB0104|Drosophila-melanogaster.WOLB0105|Drosophila-melanogaster.WOLB0106|Dro…
Dmel_052	Drosophila-melanogaster.WOLB0092
Dmel_053	Drosophila-melanogaster.WOLB0098
Dmel_054	Drosophila-melanogaster.WOLB0124|Drosophila-melanogaster.WOLB0374
Dmel_055	Drosophila-melanogaster.WOLB0193
Dmel_056	Drosophila-melanogaster.WOLB0199
Dmel_057	Drosophila-melanogaster.WOLB0223
Dmel_058	Drosophila-melanogaster.WOLB0261
Dmel_059	Drosophila-melanogaster.WOLB0262
Dmel_060	Drosophila-melanogaster.WOLB0296
DrosMulti_061	Drosophila-melanogaster.WOLB0326|Drosophila-melanogaster.WOLB0327|Drosophila-melanogaster.WOLB0328|Drosophila-melanogaster.WOLB0413|Drosophila-melanogaster.WOLB0414|Drosophila-melanogaster.WOLB0449
Dmel_062	Drosophila-melanogaster.WOLB0332
Dmel_063	Drosophila-melanogaster.WOLB0334
Dmel_064	Drosophila-melanogaster.WOLB0338
Dmel_065	Drosophila-melanogaster.WOLB0340
Dmel_066	Drosophila-melanogaster.WOLB0343
Dmel_067	Drosophila-melanogaster.WOLB0345
Dmel_068	Drosophila-melanogaster.WOLB0346
Dmel_069	Drosophila-melanogaster.WOLB0347
Dmel_070	Drosophila-melanogaster.WOLB0354
Dmel_071	Drosophila-melanogaster.WOLB0361
Dmel_072	Drosophila-melanogaster.WOLB0376
Dmel_073	Drosophila-melanogaster.WOLB0401
Dmel_074	Drosophila-melanogaster.WOLB0427
Dmel_075	Drosophila-melanogaster.WOLB0428
Dmel_076	Drosophila-melanogaster.WOLB0443
Dmel_077	Drosophila-melanogaster.WOLB0446
Dmel_078	Drosophila-melanogaster.WOLB0467
Dmel_079	Drosophila-melanogaster.WOLB0477
DrosMulti_080	Drosophila-melanogaster.WOLB0483|Drosophila-melanogaster.WOLB0490|Drosophila-melanogaster.WOLB0521|Drosophila-melanogaster.WOLB0604
Dmel_081	Drosophila-melanogaster.WOLB0487
Dmel_082	Drosophila-melanogaster.WOLB0488
Dmel_083	Drosophila-melanogaster.WOLB0489
Dmel_084	Drosophila-melanogaster.WOLB0495
Dmel_085	Drosophila-melanogaster.WOLB0498
Dmel_086	Drosophila-melanogaster.WOLB0505|Drosophila-melanogaster.WOLB0565
Dmel_087	Drosophila-melanogaster.WOLB0506
Dmel_088	Drosophila-melanogaster.WOLB0516
Dmel_089	Drosophila-melanogaster.WOLB0520
Dmel_090	Drosophila-melanogaster.WOLB0525
Dmel_091	Drosophila-melanogaster.WOLB0528
Dmel_092	Drosophila-melanogaster.WOLB0529
Dmel_093	Drosophila-melanogaster.WOLB0533|Drosophila-melanogaster.WOLB0611|Drosophila-melanogaster.WOLB0612
Dmel_094	Drosophila-melanogaster.WOLB0541
Dmel_095	Drosophila-melanogaster.WOLB0549
Dmel_096	Drosophila-melanogaster.WOLB0553
Dmel_097	Drosophila-melanogaster.WOLB0567
Dmel_098	Drosophila-melanogaster.WOLB0573
Dmel_099	Drosophila-melanogaster.WOLB0577
Dmel_100	Drosophila-melanogaster.WOLB0579
Dmel_101	Drosophila-melanogaster.WOLB0581
Dmel_102	Drosophila-melanogaster.WOLB0588
Dmel_103	Drosophila-melanogaster.WOLB0601
Dmel_104	Drosophila-melanogaster.WOLB0607
Dmel_105	Drosophila-melanogaster.WOLB0614
Dmel_106	Drosophila-melanogaster.WOLB0615
Dmel_107	Drosophila-melanogaster.WOLB0616
Dmel_108	Drosophila-melanogaster.WOLB0618
Dmel_109	Drosophila-melanogaster.WOLB0620
Dmel_110	Drosophila-melanogaster.WOLB0621
Dmel_111	Drosophila-melanogaster.WOLB0623
Dmel_112	Drosophila-melanogaster.WOLB0626
Dmel_113	Drosophila-melanogaster.WOLB0631
Dmel_114	Drosophila-melanogaster.WOLB0632
Dmel_115	Drosophila-melanogaster.WOLB0635
Dmel_116	Drosophila-melanogaster.WOLB0636
Dmel_117	Drosophila-melanogaster.WOLB0637
Dmel_118	Drosophila-melanogaster.WOLB0639
Dmel_119	Drosophila-melanogaster.WOLB0640
Dmel_120	Drosophila-melanogaster.WOLB0641
Dmel_121	Drosophila-melanogaster.WOLB0642
Dmel_122	Drosophila-melanogaster.WOLB0643
Dmel_123	Drosophila-melanogaster.WOLB0645
Dmel_124	Drosophila-melanogaster.WOLB0646
Dmel_125	Drosophila-melanogaster.WOLB0648
Dmel_126	Drosophila-melanogaster.WOLB0649
Dmel_127	Drosophila-melanogaster.WOLB0650
Dmel_128	Drosophila-melanogaster.WOLB0651
Dmel_129	Drosophila-melanogaster.WOLB0653
Dmel_130	Drosophila-melanogaster.WOLB0655
Dmel_131	Drosophila-melanogaster.WOLB0656
Dmel_132	Drosophila-melanogaster.WOLB0657
Dmel_133	Drosophila-melanogaster.WOLB0658
Dmel_134	Drosophila-melanogaster.WOLB0659
Dmel_135	Drosophila-melanogaster.WOLB0660
Dmel_136	Drosophila-melanogaster.WOLB0661
Dmel_137	Drosophila-melanogaster.WOLB0662
Dmel_138	Drosophila-melanogaster.WOLB0663
Dmel_139	Drosophila-melanogaster.WOLB0664
Dmel_140	Drosophila-melanogaster.WOLB0665
Dmel_141	Drosophila-melanogaster.WOLB0666
Dmel_142	Drosophila-melanogaster.WOLB0667
Dmel_143	Drosophila-melanogaster.WOLB0668
Dmel_144	Drosophila-melanogaster.WOLB0669
Dmel_145	Drosophila-melanogaster.WOLB0670
Dmel_146	Drosophila-melanogaster.WOLB0671
Dmel_147	Drosophila-melanogaster.WOLB0672
Dmel_148	Drosophila-melanogaster.WOLB0673
Dmel_149	Drosophila-melanogaster.WOLB0674
Dmel_150	Drosophila-melanogaster.WOLB0675
Dmel_151	Drosophila-melanogaster.WOLB0676
Dmel_152	Drosophila-melanogaster.WOLB0677
Dmel_153	Drosophila-melanogaster.WOLB0678
Dmel_154	Drosophila-melanogaster.WOLB0679
Dmel_155	Drosophila-melanogaster.WOLB0680
Dmel_156	Drosophila-melanogaster.WOLB0681
Dmel_157	Drosophila-melanogaster.WOLB0682
Dmel_158	Drosophila-melanogaster.WOLB0683
Dmel_159	Drosophila-melanogaster.WOLB0684
Dmel_160	Drosophila-melanogaster.WOLB0685
Dmel_161	Drosophila-melanogaster.WOLB0686
Dmel_162	Drosophila-melanogaster.WOLB0687
Dmel_163	Drosophila-melanogaster.WOLB0688
Dmel_164	Drosophila-melanogaster.WOLB0689
Dmel_165	Drosophila-melanogaster.WOLB0690
Dmel_166	Drosophila-melanogaster.WOLB0691
Dmel_167	Drosophila-melanogaster.WOLB0692
Dmel_168	Drosophila-melanogaster.WOLB0693
Dmel_169	Drosophila-melanogaster.WOLB0694
Dmel_170	Drosophila-melanogaster.WOLB0695
Dmel_171	Drosophila-melanogaster.WOLB0696
Dmel_172	Drosophila-melanogaster.WOLB0697
Dmel_173	Drosophila-melanogaster.WOLB0698
Dmel_174	Drosophila-melanogaster.WOLB0699
Dmel_175	Drosophila-melanogaster.WOLB0700
Dmel_176	Drosophila-melanogaster.WOLB0701
Dmel_177	Drosophila-melanogaster.WOLB0702
Dmel_178	Drosophila-melanogaster.WOLB0703
Dmel_179	Drosophila-melanogaster.WOLB0704
Dmel_180	Drosophila-melanogaster.WOLB1021
Dmel_181	Drosophila-melanogaster.WOLB1029
Dmel_182	Drosophila-melanogaster.WOLB1032
Dmel_183	Drosophila-melanogaster.WOLB1038
Dmel_184	Drosophila-melanogaster.WOLB1039
Dmel_185	Drosophila-melanogaster.WOLB1040
Dmel_186	Drosophila-melanogaster.WOLB1041
Dmel_187	Drosophila-melanogaster.WOLB1042
Dmel_188	Drosophila-melanogaster.WOLB1043
Dmel_189	Drosophila-melanogaster.WOLB1044
Dmel_190	Drosophila-melanogaster.WOLB1045
Dmel_191	Drosophila-melanogaster.WOLB1046
Dmel_192	Drosophila-melanogaster.WOLB1047
Dmel_193	Drosophila-melanogaster.WOLB1048
Dmel_194	Drosophila-melanogaster.WOLB1049
Dmel_195	Drosophila-melanogaster.WOLB1050
Dmel_196	Drosophila-melanogaster.WOLB1051
Dmel_197	Drosophila-melanogaster.WOLB1052
Dmel_198	Drosophila-melanogaster.WOLB1053
Dmel_199	Drosophila-melanogaster.WOLB1054
Dmel_200	Drosophila-melanogaster.WOLB1055
Dmel_201	Drosophila-melanogaster.WOLB1057
Dmel_202	Drosophila-melanogaster.WOLB1058
Dmel_203	Drosophila-melanogaster.WOLB1059
DrosMulti_204	Drosophila-simulans.WOLB0707|Drosophila-simulans.WOLB0708|Drosophila-simulans.WOLB0710|Drosophila-simulans.WOLB0711|Drosophila-simulans.WOLB0712|Drosophila-simulans.WOLB0713|Drosophila-simulans.WOLB0714|Drosophila-simulans.WOLB0715
Dsim_205	Drosophila-simulans.WOLB0709
Dsim_206	Drosophila-simulans.WOLB0716
Dsim_207	Drosophila-simulans.WOLB0717
DrosMulti_208	Drosophila-simulans.WOLB0748|Drosophila-simulans.WOLB0809|Drosophila-simulans.WOLB0810|Drosophila-simulans.WOLB0829|Drosophila-simulans.WOLB0830|Drosophila-simulans.WOLB0905|Drosophila-simulans.WOLB0906
Dsim_209	Drosophila-simulans.WOLB0761|Drosophila-simulans.WOLB0768
Dsim_210	Drosophila-simulans.WOLB0782
DrosMulti_211	Drosophila-simulans.WOLB0789|Drosophila-simulans.WOLB0790|Drosophila-simulans.WOLB0817|Drosophila-simulans.WOLB0818|Drosophila-simulans.WOLB0827|Drosophila-simulans.WOLB0828|Drosophila-simulans.WOLB0865|Drosophila-simulans.WOLB0866
Dsim_212	Drosophila-simulans.WOLB0819|Drosophila-simulans.WOLB0820
Dsim_213	Drosophila-simulans.WOLB0833|Drosophila-simulans.WOLB0834
Dsim_214	Drosophila-simulans.WOLB0845|Drosophila-simulans.WOLB0846
Dsim_215	Drosophila-simulans.WOLB0847|Drosophila-simulans.WOLB0856
Dsim_216	Drosophila-simulans.WOLB0848|Drosophila-simulans.WOLB0849
Dsim_217	Drosophila-simulans.WOLB0852|Drosophila-simulans.WOLB0853
Dsim_218	Drosophila-simulans.WOLB0859|Drosophila-simulans.WOLB0860
Dsim_219	Drosophila-simulans.WOLB0861|Drosophila-simulans.WOLB0864
Dsim_220	Drosophila-simulans.WOLB0867|Drosophila-simulans.WOLB0873
Dsim_221	Drosophila-simulans.WOLB0869|Drosophila-simulans.WOLB0870
Dsim_222	Drosophila-simulans.WOLB0871|Drosophila-simulans.WOLB0872
Dsim_223	Drosophila-simulans.WOLB0874|Drosophila-simulans.WOLB0875
Dsim_224	Drosophila-simulans.WOLB0876|Drosophila-simulans.WOLB0877
Dsim_225	Drosophila-simulans.WOLB0881
Dsim_226	Drosophila-simulans.WOLB0882|Drosophila-simulans.WOLB0883
Dsim_227	Drosophila-simulans.WOLB0886|Drosophila-simulans.WOLB0887
Dsim_228	Drosophila-simulans.WOLB0890|Drosophila-simulans.WOLB0891
Dsim_229	Drosophila-simulans.WOLB0894|Drosophila-simulans.WOLB0895
Dsim_230	Drosophila-simulans.WOLB0896|Drosophila-simulans.WOLB0897
Dsim_231	Drosophila-simulans.WOLB0898|Drosophila-simulans.WOLB0901
Dsim_232	Drosophila-simulans.WOLB0899|Drosophila-simulans.WOLB0900
Dsim_233	Drosophila-simulans.WOLB0902|Drosophila-simulans.WOLB0903
Dsim_234	Drosophila-simulans.WOLB0904|Drosophila-simulans.WOLB0907
Dsim_235	Drosophila-simulans.WOLB0908|Drosophila-simulans.WOLB0909
Dsim_236	Drosophila-simulans.WOLB0910|Drosophila-simulans.WOLB0911
Dsim_237	Drosophila-simulans.WOLB0912|Drosophila-simulans.WOLB0913
Dsim_238	Drosophila-simulans.WOLB0914
Dsim_239	Drosophila-simulans.WOLB0915
Dsim_240	Drosophila-simulans.WOLB0916|Drosophila-simulans.WOLB0917
Dsim_241	Drosophila-simulans.WOLB0918|Drosophila-simulans.WOLB0919
Dsim_242	Drosophila-simulans.WOLB0920|Drosophila-simulans.WOLB0923
Dsim_243	Drosophila-simulans.WOLB0921|Drosophila-simulans.WOLB0922
Dsim_244	Drosophila-simulans.WOLB0924|Drosophila-simulans.WOLB0925
Dsim_245	Drosophila-simulans.WOLB0928|Drosophila-simulans.WOLB0929
Dsim_246	Drosophila-simulans.WOLB0932|Drosophila-simulans.WOLB0933
Dsim_247	Drosophila-simulans.WOLB0934|Drosophila-simulans.WOLB0935
Dsim_248	Drosophila-simulans.WOLB0938|Drosophila-simulans.WOLB0941
Dsim_249	Drosophila-simulans.WOLB0942|Drosophila-simulans.WOLB0945
Dsim_250	Drosophila-simulans.WOLB0943|Drosophila-simulans.WOLB0944
Dsim_251	Drosophila-simulans.WOLB0946|Drosophila-simulans.WOLB1074
Dsim_252	Drosophila-simulans.WOLB0947|Drosophila-simulans.WOLB0948
Dsim_253	Drosophila-simulans.WOLB0949|Drosophila-simulans.WOLB0950
Dsim_254	Drosophila-simulans.WOLB0951
Dsim_255	Drosophila-simulans.WOLB1060
Dsim_256	Drosophila-simulans.WOLB1061
Dsim_257	Drosophila-simulans.WOLB1063|Drosophila-simulans.WOLB1064
Dsim_258	Drosophila-simulans.WOLB1065|Drosophila-simulans.WOLB1066
Dsim_259	Drosophila-simulans.WOLB1069
Dsim_260	Drosophila-simulans.WOLB1070|Drosophila-simulans.WOLB1071
Dsim_261	Drosophila-simulans.WOLB1072
Dsim_262	Drosophila-simulans.WOLB1073
Dsim_263	Drosophila-simulans.WOLB1075
Dsim_264	Drosophila-simulans.WOLB1076|Drosophila-simulans.WOLB1077
Dsim_265	Drosophila-simulans.WOLB1080|Drosophila-simulans.WOLB1081
Dsim_266	Drosophila-simulans.WOLB1082|Drosophila-simulans.WOLB1083
Dsim_267	Drosophila-simulans.WOLB1084|Drosophila-simulans.WOLB1087
Dsim_268	Drosophila-simulans.WOLB1085|Drosophila-simulans.WOLB1086
Dsim_269	Drosophila-simulans.WOLB1088
Dsim_270	Drosophila-simulans.WOLB1089
Dsim_271	Drosophila-simulans.WOLB1090|Drosophila-simulans.WOLB1091
Dsim_272	Drosophila-simulans.WOLB1092|Drosophila-simulans.WOLB1093
Dsim_273	Drosophila-simulans.WOLB1094|Drosophila-simulans.WOLB1095
Dsim_274	Drosophila-simulans.WOLB1096|Drosophila-simulans.WOLB1097
Dsim_275	Drosophila-simulans.WOLB1098|Drosophila-simulans.WOLB1099
Dsim_276	Drosophila-simulans.WOLB1100|Drosophila-simulans.WOLB1103
Dsim_277	Drosophila-simulans.WOLB1101|Drosophila-simulans.WOLB1102
Dsim_278	Drosophila-simulans.WOLB1104|Drosophila-simulans.WOLB1105
Dsim_279	Drosophila-simulans.WOLB1106|Drosophila-simulans.WOLB1107
Dsim_280	Drosophila-simulans.WOLB1108|Drosophila-simulans.WOLB1109
Dsim_281	Drosophila-simulans.WOLB1110
Dsim_282	Drosophila-simulans.WOLB1111
Dsim_283	Drosophila-simulans.WOLB1112|Drosophila-simulans.WOLB1113
Dsim_284	Drosophila-simulans.WOLB1114|Drosophila-simulans.WOLB1115
Dsim_285	Drosophila-simulans.WOLB1116|Drosophila-simulans.WOLB1117
Dsim_286	Drosophila-simulans.WOLB1118
Dsim_287	Drosophila-simulans.WOLB1119
Dsim_288	Drosophila-simulans.WOLB1120|Drosophila-simulans.WOLB1121
Dsim_289	Drosophila-simulans.WOLB1122|Drosophila-simulans.WOLB1123
Dsim_290	Drosophila-simulans.WOLB1124|Drosophila-simulans.WOLB1127
Dsim_291	Drosophila-simulans.WOLB1125|Drosophila-simulans.WOLB1126
Dsuz_292	Drosophila-suzukii.WOLB0952
Dsuz_293	Drosophila-suzukii.WOLB0953
Dnov_294	Dufourea-novaeangliae.WOLB0002
Dnov_295	Dufourea-novaeangliae.WOLB0003|Dufourea-novaeangliae.WOLB0004
Dnov_296	Dufourea-novaeangliae.WOLB0005
Lalb_297	Lasioglossum-albipes.WOLB0006
Lalb_298	Lasioglossum-albipes.WOLB0007
Lalb_299	Lasioglossum-albipes.WOLB0008
Lalb_300	Lasioglossum-albipes.WOLB0009
Lalb_301	Lasioglossum-albipes.WOLB0010
Lalb_302	Lasioglossum-albipes.WOLB0011
