# Supplementary material for: Multiple long-range host shifts of major Wolbachia supergroups infecting arthropods
Source: Sci Rep. 2022 May 17;12:8131. doi: 10.1038/s41598-022-12299-x (PMC9114371; doi:10.1038/s41598-022-12299-x)
Supplement: Supplementary file 9 — Supplementary Table 3. [file 41598_2022_12299_MOESM9_ESM.xlsx]

## Sheet: Sheet1
Supplementary table 3.1 Supergroup B Wolbachia simiilarity table
wolb	Aalb_001	Dcoc_002	Dcit_003	Dcit_004	Dcit_005	Dcit_006	Dcit_007	Dcit_008	Dcit_009	Dcit_010	Dmau_011	Dmau_012	Dmau_013	Dsim_014	Hvit_015	Hvit_016	Ltri_017	Turt_018
Aalb_001	100	36.32	93.08	93.07	92.32	91.47	86.45	89.14	93.07	92.68	92.58	92.25	92.39	66.21	93.37	93.38	59.44	93.51
Dcoc_002	36.32	100	34.02	34.02	34.79	35.01	35	34.37	34.02	34.42	34.05	34.38	34.26	35.56	34.11	34.11	40.66	34.25
Dcit_003	93.08	34.02	100	100	99.23	98.29	92.7	95.44	99.99	99.59	94.7	94.37	94.51	67.38	95.24	95.25	59.15	95.67
Dcit_004	93.07	34.02	100	100	99.23	98.28	92.7	95.44	99.98	99.59	94.7	94.37	94.51	67.38	95.24	95.25	59.15	95.67
Dcit_005	92.32	34.79	99.23	99.23	100	99.06	92.77	94.66	99.22	98.82	93.94	93.61	93.75	68.06	94.48	94.48	58.39	94.91
Dcit_006	91.47	35.01	98.29	98.28	99.06	100	91.82	93.72	98.28	97.88	93.01	92.68	92.82	67.13	93.56	93.57	59.33	94.09
Dcit_007	86.45	35	92.7	92.7	92.77	91.82	100	96.57	92.69	92.32	88.19	87.89	88	67.89	88.33	88.34	58.02	88.56
Dcit_008	89.14	34.37	95.44	95.44	94.66	93.72	96.57	100	95.42	95.05	90.85	90.54	90.65	67.34	90.94	90.95	58.61	91.25
Dcit_009	93.07	34.02	99.99	99.98	99.22	98.28	92.69	95.42	100	99.58	94.69	94.36	94.5	67.37	95.23	95.24	59.14	95.66
Dcit_010	92.68	34.42	99.59	99.59	98.82	97.88	92.32	95.05	99.58	100	94.3	94.62	94.11	66.98	94.84	94.85	58.74	95.27
Dmau_011	92.58	34.05	94.7	94.7	93.94	93.01	88.19	90.85	94.69	94.3	100	99.66	99.79	71.21	94.28	94.28	59.01	95.41
Dmau_012	92.25	34.38	94.37	94.37	93.61	92.68	87.89	90.54	94.36	94.62	99.66	100	99.45	70.87	93.94	93.95	58.69	95.08
Dmau_013	92.39	34.26	94.51	94.51	93.75	92.82	88	90.65	94.5	94.11	99.79	99.45	100	71	94.08	94.09	58.82	95.22
Dsim_014	66.21	35.56	67.38	67.38	68.06	67.13	67.89	67.34	67.37	66.98	71.21	70.87	71	100	67.2	67.2	46.93	67.59
Hvit_015	93.37	34.11	95.24	95.24	94.48	93.56	88.33	90.94	95.23	94.84	94.28	93.94	94.08	67.2	100	99.99	59.36	94.8
Hvit_016	93.38	34.11	95.25	95.25	94.48	93.57	88.34	90.95	95.24	94.85	94.28	93.95	94.09	67.2	99.99	100	59.36	94.8
Ltri_017	59.44	40.66	59.15	59.15	58.39	59.33	58.02	58.61	59.14	58.74	59.01	58.69	58.82	46.93	59.36	59.36	100	59.82
Turt_018	93.51	34.25	95.67	95.67	94.91	94.09	88.56	91.25	95.66	95.27	95.41	95.08	95.22	67.59	94.8	94.8	59.82	100

## Sheet: Sheet2
Supplementary table 3.2 Supergroup A Wolbachia identifiers
ids	wolb_ids
Aalb_001	Aedes-albopictus.WOLB1128
Dcoc_002	Dactylopius-coccus.WOLB1009
Dcit_003	Diaphorina-citri.WOLB0044|Diaphorina-citri.WOLB0045|Diaphorina-citri.WOLB0046
Dcit_004	Diaphorina-citri.WOLB0047
Dcit_005	Diaphorina-citri.WOLB0048
Dcit_006	Diaphorina-citri.WOLB0049
Dcit_007	Diaphorina-citri.WOLB0050
Dcit_008	Diaphorina-citri.WOLB0051
Dcit_009	Diaphorina-citri.WOLB0052
Dcit_010	Diaphorina-citri.WOLB1010
Dmau_011	Drosophila-mauritiana.WOLB0077|Drosophila-mauritiana.WOLB0078
Dmau_012	Drosophila-mauritiana.WOLB0079
Dmau_013	Drosophila-mauritiana.WOLB0080
Dsim_014	Drosophila-simulans.WOLB1062
Hvit_015	Homalodisca-vitripennis.WOLB0956
Hvit_016	Homalodisca-vitripennis.WOLB0957
Ltri_017	Liriomyza-trifolii.WOLB1012
Turt_018	Tetranychus-urticae.WOLB0958
