# Supplementary material for: Multiple long-range host shifts of major Wolbachia supergroups infecting arthropods
Source: Sci Rep. 2022 May 17;12:8131. doi: 10.1038/s41598-022-12299-x (PMC9114371; doi:10.1038/s41598-022-12299-x)
Supplement: Supplementary file 11 — Supplementary Table 5. [file 41598_2022_12299_MOESM11_ESM.xlsx]

## Sheet: dvir_vs_dall_overall_stats
Supplementary table 5.1 overall descriptive statistics of Diabrotica virgifera and Diachasma alloeum Wolbachia similarities.
	overall_mean	overall_min	overall_max
mean	84.3799	60.1555	97.0509
min	81.79	57.54	94.48
max	84.7257	60.49	97.38
Legend:
min: minimum value found.
max: maximum value found.

## Sheet: dvir_vs_dall_stats
Supplementary table 5.2 descriptive statistics of Diabrotica virgifera and Diachasma alloeum Wolbachia similarities.
	Dvir count	mean	std	min	25%	50%	75%	max
Dall_025	22	96.5373	0.606113	93.97	96.595	96.685	96.78	96.87
Dall_026	22	91.3118	0.606541	88.74	91.3675	91.46	91.5575	91.64
Dall_027	22	88.9218	0.611428	86.31	88.9725	89.05	89.1475	89.32
Dall_028	22	97.0509	0.606496	94.48	97.1075	97.195	97.2875	97.38
Dall_029	22	95.5527	0.607055	92.98	95.6075	95.705	95.7925	95.88
Dall_030	22	60.1555	0.612868	57.54	60.19	60.31	60.405	60.49
Dall_031	22	61.1295	0.61578	58.51	61.16	61.28	61.365	61.5
Legend:
std: standard deviation
min: minimum value found
max: maximum value found

## Sheet: dvir_vs_dall
Supplementary table 5.3 similarity of Wolbachia of Diabrotica virgifera and Diachasma alloeum.
wolb	Dall_025	Dall_026	Dall_027	Dall_028	Dall_029	Dall_030	Dall_031
Dvir_003	96.74	91.5	89.08	97.25	95.75	60.29	61.26
Dvir_004	93.97	88.74	86.31	94.48	92.98	57.54	58.51
Dvir_005	96.67	91.45	89.02	97.19	95.69	60.23	61.2
Dvir_006	96.54	91.31	88.89	97.06	95.56	60.1	61.07
Dvir_007	96.86	91.64	89.21	97.38	95.88	60.42	61.39
Dvir_008	96.79	91.57	89.15	97.3	95.8	60.39	61.35
Dvir_009	96.85	91.62	89.2	97.37	95.87	60.41	61.38
Dvir_010	96.87	91.64	89.21	97.38	95.88	60.42	61.39
Dvir_011	96.59	91.36	88.94	97.1	95.6	60.18	61.15
Dvir_012	96.56	91.34	88.92	97.08	95.58	60.16	61.12
Dvir_013	96.67	91.45	89.02	97.19	95.69	60.43	61.25
Dvir_014	96.68	91.45	89.03	97.19	95.7	60.34	61.3
Dvir_015	96.79	91.57	89.14	97.3	95.8	60.37	61.33
Dvir_016	96.83	91.6	89.18	97.34	95.84	60.41	61.37
Dvir_017	96.24	91.02	89.12	96.75	95.25	60.49	61.5
Dvir_018	96.75	91.52	89.09	97.25	95.77	60.33	61.31
Dvir_019	96.61	91.39	88.96	97.13	95.63	60.18	61.15
Dvir_020	96.71	91.49	89.06	97.23	95.73	60.36	61.32
Dvir_021	96.03	90.81	88.38	96.55	95.05	59.59	60.56
Dvir_022	96.72	91.49	89.32	97.23	95.73	60.28	61.5
Dvir_023	96.66	91.43	89.01	97.17	95.67	60.22	61.19
Dvir_024	96.69	91.47	89.04	97.2	95.71	60.28	61.25
