# Supplementary material for: Multiple long-range host shifts of major Wolbachia supergroups infecting arthropods
Source: Sci Rep. 2022 May 17;12:8131. doi: 10.1038/s41598-022-12299-x (PMC9114371; doi:10.1038/s41598-022-12299-x)
Supplement: Supplementary file 12 — Supplementary Table 6. [file 41598_2022_12299_MOESM12_ESM.xlsx]

## Sheet: dvir_vs_dmel_overall_stats
Supplementary table 6.1 descriptive statistics of Diabrotica virgifera and Drosophila melanogaster Wolbachia similarities.
	overall_mean	overall_min	overall_max
mean	89.0819	50.6395	96.8836
min	86.7591	49.8	94.31
max	89.7274	52.92	97.22
Legend:
min: minimum value found.
max: maximum value found.

## Sheet: dvir_vs_dmel_stats
Supplementary table 6.2 descriptive statistics of Diabrotica virgifera and Drosophila melanogaster Wolbachia similarities.
	Dvir count	mean	std	min	25%	50%	75%	max
Dmel_052	22	96.8836	0.607325	94.31	96.945	97.035	97.1275	97.21
Dmel_053	22	96.8727	0.607173	94.3	96.9275	97.02	97.1175	97.2
Dmel_054	22	96.8727	0.607173	94.3	96.9275	97.02	97.1175	97.2
Dmel_055	22	96.8727	0.607173	94.3	96.9275	97.02	97.1175	97.2
Dmel_056	22	96.8614	0.606695	94.29	96.9175	97.005	97.0975	97.19
Dmel_057	22	96.8727	0.607173	94.3	96.9275	97.02	97.1175	97.2
Dmel_058	22	96.8614	0.606695	94.29	96.9175	97.005	97.0975	97.19
Dmel_059	22	96.8614	0.606695	94.29	96.9175	97.005	97.0975	97.19
Dmel_060	22	96.8727	0.607173	94.3	96.9275	97.02	97.1175	97.2
Dmel_062	22	96.8727	0.607173	94.3	96.9275	97.02	97.1175	97.2
Dmel_063	22	96.8686	0.606106	94.3	96.925	97.015	97.1075	97.2
Dmel_064	22	96.8727	0.607173	94.3	96.9275	97.02	97.1175	97.2
Dmel_065	22	96.8727	0.607173	94.3	96.9275	97.02	97.1175	97.2
Dmel_066	22	94.6677	0.606174	92.1	94.7325	94.815	94.9075	95
Dmel_067	22	96.5605	0.604353	94	96.615	96.705	96.7975	96.89
Dmel_068	22	96.8727	0.607173	94.3	96.9275	97.02	97.1175	97.2
Dmel_069	22	96.8727	0.607173	94.3	96.9275	97.02	97.1175	97.2
Dmel_070	22	96.8755	0.605426	94.31	96.935	97.025	97.1175	97.21
Dmel_071	22	96.8727	0.607173	94.3	96.9275	97.02	97.1175	97.2
Dmel_072	22	96.8686	0.606106	94.3	96.925	97.015	97.1075	97.2
Dmel_073	22	96.8727	0.607173	94.3	96.9275	97.02	97.1175	97.2
Dmel_074	22	96.8727	0.607173	94.3	96.9275	97.02	97.1175	97.2
Dmel_075	22	96.8727	0.607173	94.3	96.9275	97.02	97.1175	97.2
Dmel_076	22	96.8727	0.607173	94.3	96.9275	97.02	97.1175	97.2
Dmel_077	22	96.555	0.605331	93.99	96.615	96.705	96.7975	96.89
Dmel_078	22	96.6364	0.60767	94.06	96.7125	96.79	96.8775	96.96
Dmel_079	22	96.8655	0.605426	94.3	96.925	97.015	97.1075	97.2
Dmel_081	22	96.8586	0.605925	94.29	96.915	97.005	97.0975	97.19
Dmel_082	22	96.7223	0.606975	94.15	96.7775	96.87	96.96	97.05
Dmel_083	22	95.2918	0.606549	92.72	95.3525	95.44	95.5275	95.62
Dmel_084	22	93.9105	0.606383	91.34	93.965	94.06	94.1525	94.24
Dmel_085	22	96.8727	0.607173	94.3	96.9275	97.02	97.1175	97.2
Dmel_086	22	96.8727	0.607173	94.3	96.9275	97.02	97.1175	97.2
Dmel_087	22	96.7214	0.606695	94.15	96.7775	96.865	96.9575	97.05
Dmel_088	22	96.8727	0.607173	94.3	96.9275	97.02	97.1175	97.2
Dmel_089	22	96.6464	0.605762	94.08	96.705	96.795	96.8875	96.98
Dmel_090	22	96.4532	0.608209	93.88	96.505	96.61	96.7	96.78
Dmel_091	22	96.8727	0.607173	94.3	96.9275	97.02	97.1175	97.2
Dmel_092	22	96.8295	0.606265	94.26	96.885	96.975	97.0675	97.16
Dmel_093	22	96.8736	0.60705	94.3	96.9275	97.025	97.1175	97.2
Dmel_094	22	96.7255	0.605426	94.16	96.785	96.875	96.9675	97.06
Dmel_095	22	96.8727	0.607173	94.3	96.9275	97.02	97.1175	97.2
Dmel_096	22	96.8727	0.607173	94.3	96.9275	97.02	97.1175	97.2
Dmel_097	22	96.3568	0.605785	93.79	96.415	96.505	96.5975	96.69
Dmel_098	22	96.6155	0.605426	94.05	96.675	96.765	96.8575	96.95
Dmel_099	22	91.7023	0.603095	90.86	91.5275	91.635	91.745	94.18
Dmel_100	22	96.0668	0.605871	93.5	96.125	96.215	96.3075	96.4
Dmel_101	22	96.8364	0.605794	94.27	96.895	96.985	97.0775	97.17
Dmel_102	22	96.8727	0.607173	94.3	96.9275	97.02	97.1175	97.2
Dmel_103	22	94.2577	0.60619	91.69	94.3175	94.405	94.5	94.59
Dmel_104	22	96.5468	0.608436	93.97	96.605	96.7	96.795	96.87
Dmel_105	22	95.4564	0.605676	92.89	95.515	95.605	95.6975	95.79
Dmel_106	22	94.5395	0.604014	91.98	94.595	94.685	94.7775	94.87
Dmel_107	22	96.8727	0.607173	94.3	96.9275	97.02	97.1175	97.2
Dmel_108	22	96.8332	0.607214	94.26	96.895	96.98	97.0775	97.16
Dmel_109	22	96.1223	0.643472	93.48	96.1325	96.21	96.3	97.22
Dmel_110	22	96.1755	0.605559	93.61	96.235	96.325	96.4175	96.51
Dmel_111	22	95.9568	0.605785	93.39	96.015	96.11	96.1975	96.29
Dmel_112	22	96.7582	0.605905	94.19	96.815	96.905	96.9975	97.09
Dmel_113	22	95.0414	0.606813	92.47	95.095	95.19	95.28	95.37
Dmel_114	22	96.7727	0.606773	94.2	96.8275	96.92	97.015	97.1
Dmel_115	22	93.9323	0.604829	91.37	93.9925	94.085	94.175	94.26
Dmel_116	22	96.7909	0.606582	94.22	96.8525	96.94	97.03	97.12
Dmel_117	22	96.8127	0.607055	94.24	96.875	96.96	97.055	97.14
Dmel_118	22	96.7214	0.606695	94.15	96.7775	96.865	96.9575	97.05
Dmel_119	22	93.7068	0.606138	91.14	93.765	93.855	93.95	94.04
Dmel_120	22	91.0441	0.604937	88.48	91.1025	91.195	91.29	91.37
Dmel_121	22	96.8686	0.606106	94.3	96.925	97.015	97.1075	97.2
Dmel_122	22	94.2841	0.604859	91.72	94.345	94.435	94.52	94.61
Dmel_123	22	94.4786	0.580503	92.03	94.5325	94.625	94.71	94.8
Dmel_124	22	93.6627	0.606584	91.09	93.725	93.805	93.9025	93.99
Dmel_125	22	96.7405	0.611979	94.16	96.785	96.875	96.9875	97.16
Dmel_126	22	96.1791	0.60659	93.61	96.235	96.34	96.4225	96.51
Dmel_127	22	93.7205	0.599718	91.14	93.7725	93.86	93.95	94.04
Dmel_128	22	91.1791	0.603458	88.59	91.24	91.32	91.405	91.48
Dmel_129	22	96.555	0.605331	93.99	96.615	96.705	96.7975	96.89
Dmel_130	22	95.4368	0.605965	92.87	95.495	95.585	95.6775	95.77
Dmel_131	22	96.7255	0.605426	94.16	96.785	96.875	96.9675	97.06
Dmel_132	22	92.1555	0.605528	89.59	92.2125	92.305	92.3975	92.49
Dmel_133	22	95.3668	0.605965	92.8	95.425	95.515	95.6075	95.7
Dmel_134	22	96.7359	0.605653	94.17	96.795	96.885	96.9775	97.07
Dmel_135	22	94.7127	0.60682	92.14	94.7725	94.865	94.95	95.04
Dmel_136	22	92.8105	0.60403	90.25	92.865	92.955	93.0475	93.14
Dmel_137	22	89.7891	0.60479	87.22	89.85	89.94	90.03	90.12
Dmel_138	22	94.3145	0.605795	91.74	94.3575	94.465	94.56	94.63
Dmel_139	22	91.1086	0.605847	88.54	91.165	91.255	91.35	91.44
Dmel_140	22	95.7173	0.605539	93.15	95.775	95.865	95.96	96.05
Dmel_141	22	95.9173	0.605767	93.35	95.975	96.065	96.1575	96.25
Dmel_142	22	91.7255	0.605473	89.16	91.785	91.875	91.9675	92.06
Dmel_143	22	92.2623	0.605018	89.7	92.3275	92.41	92.5	92.59
Dmel_144	22	94.4305	0.606932	91.86	94.485	94.585	94.675	94.76
Dmel_145	22	90.885	0.535766	88.65	90.9325	91.02	91.1175	91.2
Dmel_146	22	77.7023	0.585743	76.82	77.5125	77.635	77.705	80.15
Dmel_147	22	94.2723	0.537418	92.03	94.315	94.405	94.4975	94.59
Dmel_148	22	82.9836	0.602436	82.13	82.805	82.92	83.0675	85.45
Dmel_149	22	96.6109	0.606551	94.04	96.665	96.755	96.85	96.94
Dmel_150	22	93.8136	0.60474	91.25	93.885	93.96	94.0475	94.14
Dmel_151	22	89.1759	0.605606	86.61	89.2275	89.33	89.4175	89.5
Dmel_152	22	88.6686	0.611908	86.09	88.715	88.81	88.91	89.09
Dmel_153	22	88.1045	0.605111	85.54	88.1625	88.265	88.3475	88.43
Dmel_154	22	89.3909	0.570913	86.99	89.4425	89.545	89.62	89.71
Dmel_155	22	94.3286	0.60657	91.76	94.385	94.485	94.5675	94.66
Dmel_156	22	82.7655	0.606007	80.2	82.83	82.93	83.015	83.09
Dmel_157	22	90.4473	0.607549	87.86	90.495	90.6	90.6975	90.76
Dmel_158	22	73.7195	0.602917	71.14	73.8225	73.86	73.94	74
Dmel_159	22	81.5964	0.616291	78.98	81.665	81.75	81.82	82.01
Dmel_160	22	77.3441	0.534439	75.1	77.4175	77.47	77.57	77.63
Dmel_161	22	89.8745	0.643767	87.23	89.8825	89.965	90.05	90.97
Dmel_162	22	89.5118	0.646733	86.86	89.5025	89.59	89.71	90.59
Dmel_163	22	89.6895	0.612127	87.11	89.735	89.835	89.9375	90.11
Dmel_164	22	92.0886	0.606216	89.52	92.1525	92.24	92.33	92.42
Dmel_165	22	91.1282	0.648196	88.47	91.1225	91.205	91.3225	92.21
Dmel_166	22	91.7714	0.61267	89.19	91.815	91.915	92.0175	92.19
Dmel_167	22	90.9386	0.648348	88.28	90.9325	91.015	91.14	92.02
Dmel_168	22	91.2323	0.64675	88.58	91.2225	91.31	91.43	92.31
Dmel_169	22	91.7	0.612341	89.12	91.745	91.84	91.9475	92.12
Dmel_170	22	75.0105	0.636647	72.35	75.025	75.085	75.1675	76.07
Dmel_171	22	89.8745	0.643767	87.23	89.8825	89.965	90.05	90.97
Dmel_172	22	80.8605	0.600995	80	80.6825	80.775	80.935	83.32
Dmel_173	22	87.2195	0.591016	84.85	87.185	87.3	87.45	88.19
Dmel_174	22	87.0336	0.610742	84.46	87.0825	87.175	87.28	87.45
Dmel_175	22	88.4264	0.605786	85.86	88.4825	88.585	88.6675	88.75
Dmel_176	22	66.6855	0.552119	64.38	66.7125	66.825	66.9075	67.07
Dmel_177	22	87.79	0.540071	85.53	87.815	87.945	88.0175	88.08
Dmel_178	22	85.3236	0.611466	82.75	85.3725	85.47	85.5775	85.75
Dmel_179	22	74.1245	0.610283	71.52	74.1675	74.26	74.3725	74.51
Dmel_180	22	96.8686	0.606106	94.3	96.925	97.015	97.1075	97.2
Dmel_181	22	96.83	0.606324	94.26	96.8875	96.975	97.0675	97.16
Dmel_182	22	96.8732	0.606939	94.3	96.9275	97.02	97.1175	97.2
Dmel_183	22	95.8095	0.60639	93.24	95.865	95.96	96.05	96.14
Dmel_184	22	60.4341	0.595048	59.55	60.25	60.35	60.485	62.89
Dmel_185	22	72.7423	0.662247	72.03	72.4925	72.59	72.7525	75.47
Dmel_186	22	63.1427	0.573819	62.82	62.9075	62.99	63.13	65.53
Dmel_187	22	65.7982	0.582921	65.2	65.5975	65.66	65.8025	68.18
Dmel_188	22	68.3082	0.594912	67.43	68.1175	68.235	68.3725	70.77
Dmel_189	22	65.8123	0.526714	63.63	65.8225	65.93	66.0375	66.17
Dmel_190	22	60.5014	0.607636	59.62	60.3125	60.42	60.58	62.97
Dmel_191	22	66.7245	0.584871	64.24	66.7975	66.865	66.9075	67.07
Dmel_192	22	68.5036	0.512933	66.36	68.5725	68.635	68.6975	68.84
Dmel_193	22	51.0464	0.628941	50.71	50.815	50.86	51.01	53.71
Dmel_194	22	56.96	0.629437	56.63	56.72	56.77	56.945	59.62
Dmel_195	22	62.6441	0.645642	62.01	62.415	62.48	62.6375	65.33
Dmel_196	22	50.6395	0.56944	49.8	50.48	50.515	50.66	53.03
Dmel_197	22	58.4805	0.639706	57.92	58.2525	58.31	58.4475	61.17
Dmel_198	22	52.5255	0.556432	50.21	52.5325	52.68	52.73	52.92
Dmel_199	22	60.2559	0.559895	59.52	60.09	60.14	60.28	62.64
Dmel_200	22	64.1282	0.577454	61.77	64.1325	64.19	64.285	65.15
Dmel_201	22	59.5364	0.634707	59	59.3025	59.35	59.5225	62.19
Dmel_202	22	52.8955	0.593767	51.96	52.7325	52.79	52.97	55.35
Dmel_203	22	68.3418	0.437053	66.57	68.3625	68.46	68.545	68.62
Legend:
std: standard deviation.
min: minimum value found.
max: maximum value found.

## Sheet: dvir_vs_dmel
Supplementary table 6.3 similarities of Wolbachia of Diabrotica virgifera and Drosophila melanogaster.
wolb	Dmel_052	Dmel_053	Dmel_054	Dmel_055	Dmel_056	Dmel_057	Dmel_058	Dmel_059	Dmel_060	Dmel_062	Dmel_063	Dmel_064	Dmel_065	Dmel_066	Dmel_067	Dmel_068	Dmel_069	Dmel_070	Dmel_071	Dmel_072	Dmel_073	Dmel_074	Dmel_075	Dmel_076	Dmel_077	Dmel_078	Dmel_079	Dmel_081	Dmel_082	Dmel_083	Dmel_084	Dmel_085	Dmel_086	Dmel_087	Dmel_088	Dmel_089	Dmel_090	Dmel_091	Dmel_092	Dmel_093	Dmel_094	Dmel_095	Dmel_096	Dmel_097	Dmel_098	Dmel_099	Dmel_100	Dmel_101	Dmel_102
Dvir_003	97.08	97.07	97.07	97.07	97.06	97.07	97.06	97.06	97.07	97.07	97.06	97.07	97.07	94.86	96.76	97.07	97.07	97.07	97.07	97.06	97.07	97.07	97.07	97.07	96.75	96.82	97.06	97.05	96.92	95.49	94.1	97.07	97.07	96.92	97.07	96.84	96.64	97.07	97.03	97.07	96.92	97.07	97.07	96.55	96.81	91.57	96.26	97.03	97.07
Dvir_004	94.31	94.3	94.3	94.3	94.29	94.3	94.29	94.29	94.3	94.3	94.3	94.3	94.3	92.1	94	94.3	94.3	94.31	94.3	94.3	94.3	94.3	94.3	94.3	93.99	94.06	94.3	94.29	94.15	92.72	91.34	94.3	94.3	94.15	94.3	94.08	93.88	94.3	94.26	94.3	94.16	94.3	94.3	93.79	94.05	94.18	93.5	94.27	94.3
Dvir_005	97.02	97.01	97.01	97.01	97	97.01	97	97	97.01	97.01	97.01	97.01	97.01	94.81	96.7	97.01	97.01	97.01	97.01	97.01	97.01	97.01	97.01	97.01	96.69	96.76	97	97	96.86	95.43	94.05	97.01	97.01	96.86	97.01	96.79	96.58	97.01	96.97	97.01	96.86	97.01	97.01	96.5	96.75	91.89	96.21	96.97	97.01
Dvir_006	96.89	96.88	96.88	96.88	96.87	96.88	96.87	96.87	96.88	96.88	96.87	96.88	96.88	94.67	96.57	96.88	96.88	96.88	96.88	96.87	96.88	96.88	96.88	96.88	96.56	96.87	96.87	96.86	96.73	95.3	93.92	96.88	96.88	96.73	96.88	96.65	96.45	96.88	96.84	96.88	96.73	96.88	96.88	96.36	96.62	91.76	96.07	96.84	96.88
Dvir_007	97.21	97.2	97.2	97.2	97.19	97.2	97.19	97.19	97.2	97.2	97.2	97.2	97.2	95	96.89	97.2	97.2	97.2	97.2	97.2	97.2	97.2	97.2	97.2	96.88	96.95	97.19	97.19	97.05	95.62	94.24	97.2	97.2	97.05	97.2	96.97	96.77	97.2	97.16	97.2	97.05	97.2	97.2	96.68	96.94	91.69	96.39	97.16	97.2
Dvir_008	97.14	97.13	97.13	97.13	97.12	97.13	97.12	97.12	97.13	97.13	97.13	97.13	97.13	94.92	96.82	97.13	97.13	97.13	97.13	97.13	97.13	97.13	97.13	97.13	96.81	96.88	97.12	97.11	96.98	95.55	94.16	97.13	97.13	96.98	97.13	96.9	96.7	97.13	97.09	97.13	96.98	97.13	97.13	96.61	96.87	91.64	96.32	97.09	97.13
Dvir_009	97.2	97.19	97.19	97.19	97.18	97.19	97.18	97.18	97.19	97.19	97.18	97.19	97.19	94.98	96.87	97.19	97.19	97.19	97.19	97.18	97.19	97.19	97.19	97.19	96.87	96.94	97.18	97.17	97.04	95.61	94.22	97.19	97.19	97.04	97.19	96.96	96.76	97.19	97.14	97.19	97.04	97.19	97.19	96.67	96.93	91.68	96.38	97.15	97.19
Dvir_010	97.21	97.2	97.2	97.2	97.19	97.2	97.19	97.19	97.2	97.2	97.2	97.2	97.2	95	96.89	97.2	97.2	97.21	97.2	97.2	97.2	97.2	97.2	97.2	96.89	96.96	97.2	97.19	97.05	95.62	94.24	97.2	97.2	97.05	97.2	96.98	96.78	97.2	97.16	97.2	97.06	97.2	97.2	96.69	96.95	91.7	96.4	97.17	97.2
Dvir_011	96.94	96.92	96.92	96.92	96.91	96.92	96.91	96.91	96.92	96.92	96.92	96.92	96.92	94.73	96.61	96.92	96.92	96.93	96.92	96.92	96.92	96.92	96.92	96.92	96.61	96.68	96.92	96.91	96.77	95.35	93.96	96.92	96.92	96.77	96.92	96.7	96.5	96.92	96.88	96.92	96.78	96.92	96.92	96.41	96.67	91.81	96.12	96.89	96.92
Dvir_012	96.91	96.9	96.9	96.9	96.89	96.9	96.89	96.89	96.9	96.9	96.89	96.9	96.9	94.69	96.58	96.9	96.9	96.9	96.9	96.89	96.9	96.9	96.9	96.9	96.58	96.65	96.89	96.89	96.75	95.31	93.94	96.9	96.9	96.75	96.9	96.67	96.47	96.9	96.85	96.9	96.75	96.9	96.9	96.39	96.64	91.39	96.09	96.86	96.9
Dvir_013	97.02	97.01	97.01	97.01	97	97.01	97	97	97.01	97.01	97	97.01	97.01	94.81	96.7	97.01	97.01	97.01	97.01	97	97.01	97.01	97.01	97.01	96.69	96.76	97	96.99	96.86	95.43	94.04	97.01	97.01	96.86	97.01	96.78	96.73	97.01	96.96	97.01	96.86	97.01	97.01	96.49	96.75	91.5	96.21	96.97	97.01
Dvir_014	97.03	97.01	97.01	97.01	97	97.01	97	97	97.01	97.01	97.01	97.01	97.01	94.81	96.7	97.01	97.01	97.02	97.01	97.01	97.01	97.01	97.01	97.01	96.7	96.77	97.01	97	96.86	95.43	94.05	97.01	97.01	96.86	97.01	96.79	96.59	97.01	96.97	97.02	96.87	97.01	97.01	96.5	96.76	91.52	96.21	96.98	97.01
Dvir_015	97.14	97.13	97.13	97.13	97.11	97.13	97.11	97.11	97.13	97.13	97.12	97.13	97.13	94.92	96.81	97.13	97.13	97.13	97.13	97.12	97.13	97.13	97.13	97.13	96.81	96.88	97.12	97.11	96.97	95.54	94.16	97.13	97.13	96.97	97.13	96.9	96.7	97.13	97.08	97.13	96.98	97.13	97.13	96.61	96.87	91.63	96.32	97.09	97.13
Dvir_016	97.17	97.16	97.16	97.16	97.15	97.16	97.15	97.15	97.16	97.16	97.16	97.16	97.16	94.96	96.85	97.16	97.16	97.16	97.16	97.16	97.16	97.16	97.16	97.16	96.84	96.91	97.15	97.15	97.01	95.58	94.2	97.16	97.16	97.01	97.16	96.94	96.74	97.16	97.12	97.16	97.01	97.16	97.16	96.65	96.9	91.66	96.36	97.13	97.16
Dvir_017	96.58	96.57	96.57	96.57	96.56	96.57	96.56	96.56	96.57	96.57	96.57	96.57	96.57	94.37	96.26	96.57	96.57	96.58	96.57	96.57	96.57	96.57	96.57	96.57	96.26	96.33	96.57	96.56	96.42	95	93.61	96.57	96.57	96.42	96.57	96.35	96.15	96.57	96.53	96.58	96.43	96.57	96.57	96.06	96.32	91.07	95.77	96.54	96.57
Dvir_018	97.09	97.08	97.08	97.08	97.06	97.08	97.06	97.06	97.08	97.08	97.07	97.08	97.08	94.87	96.76	97.08	97.08	97.08	97.08	97.07	97.08	97.08	97.08	97.08	96.76	96.83	97.07	97.06	96.93	95.49	94.13	97.08	97.08	96.92	97.08	96.85	96.65	97.08	97.03	97.08	96.93	97.08	97.08	96.56	96.82	91.58	96.27	97.04	97.08
Dvir_019	96.96	96.95	96.95	96.95	96.94	96.95	96.94	96.94	96.95	96.95	96.94	96.95	96.95	94.74	96.63	96.95	96.95	96.95	96.95	96.94	96.95	96.95	96.95	96.95	96.63	96.7	96.94	96.93	96.8	95.36	93.98	96.95	96.95	96.8	96.95	96.72	96.52	96.95	96.9	96.95	96.8	96.95	96.95	96.43	96.69	91.83	96.14	96.91	96.95
Dvir_020	97.06	97.05	97.05	97.05	97.04	97.05	97.04	97.04	97.05	97.05	97.05	97.05	97.05	94.84	96.74	97.05	97.05	97.05	97.05	97.05	97.05	97.05	97.05	97.05	96.73	96.8	97.04	97.04	96.9	95.47	94.09	97.05	97.05	96.9	97.05	96.82	96.63	97.05	97.01	97.05	96.9	97.05	97.05	96.53	96.79	91.55	96.24	97.02	97.05
Dvir_021	96.38	96.37	96.37	96.37	96.36	96.37	96.36	96.36	96.37	96.37	96.37	96.37	96.37	94.16	96.06	96.37	96.37	96.37	96.37	96.37	96.37	96.37	96.37	96.37	96.05	96.12	96.36	96.36	96.22	94.79	93.41	96.37	96.37	96.22	96.37	96.14	95.94	96.37	96.33	96.37	96.22	96.37	96.37	95.85	96.11	90.86	95.56	96.33	96.37
Dvir_022	97.06	97.05	97.05	97.05	97.04	97.05	97.04	97.04	97.05	97.05	97.05	97.05	97.05	94.84	96.74	97.05	97.05	97.05	97.05	97.05	97.05	97.05	97.05	97.05	96.73	96.8	97.04	97.04	96.9	95.47	94.09	97.05	97.05	96.9	97.05	96.82	96.62	97.05	97.01	97.05	96.9	97.05	97.05	96.53	96.79	91.55	96.24	97.01	97.05
Dvir_023	97	96.99	96.99	96.99	96.98	96.99	96.98	96.98	96.99	96.99	96.99	96.99	96.99	94.79	96.68	96.99	96.99	97	96.99	96.99	96.99	96.99	96.99	96.99	96.67	96.75	96.99	96.98	96.84	95.41	94.03	96.99	96.99	96.84	96.99	96.77	96.57	96.99	96.95	96.99	96.85	96.99	96.99	96.48	96.74	91.87	96.19	96.96	96.99
Dvir_024	97.04	97.03	97.03	97.03	97.01	97.03	97.01	97.01	97.03	97.03	97.02	97.03	97.03	94.82	96.71	97.03	97.03	97.03	97.03	97.02	97.03	97.03	97.03	97.03	96.71	96.78	97.02	97.01	96.88	95.45	94.07	97.03	97.03	96.87	97.03	96.8	96.6	97.03	96.98	97.03	96.88	97.03	97.03	96.51	96.77	91.52	96.22	96.99	97.03
[truncated: 101 more columns]
