# Supplementary material for: Multiple long-range host shifts of major Wolbachia supergroups infecting arthropods
Source: Sci Rep. 2022 May 17;12:8131. doi: 10.1038/s41598-022-12299-x (PMC9114371; doi:10.1038/s41598-022-12299-x)
Supplement: Supplementary file 13 — Supplementary Table 7. [file 41598_2022_12299_MOESM13_ESM.xlsx]

## Sheet: dvir_vs_dnov_overall_stats
Supplementary table 7.1 overall descriptive statistics of Diabrotica virgifera and Dufourea novaeangliae Wolbachia similarities.
	overall_mean	overall_min	overall_max
mean	96.0552	95.7086	96.325
min	93.4733	93.13	93.74
max	96.3867	96.04	96.66
Legend:
min: minimum value found.
max: maximum value found.

## Sheet: dvir_vs_dnov_stats
Supplementary table 7.2 descriptive statistics of Diabrotica virgifera and Dufourea novaeangliae Wolbachia similarities.
	Dvir count	mean	std	min	25%	50%	75%	max
Dnov_294	22	96.325	0.609471	93.74	96.3875	96.475	96.56	96.66
Dnov_295	22	96.1318	0.608508	93.55	96.1875	96.28	96.3625	96.46
Dnov_296	22	95.7086	0.608036	93.13	95.7675	95.86	95.9425	96.04
Legend:
std: standard deviation.
min: minimum value found.
max: maximum value found.

## Sheet: dvir_vs_dnov
Supplementary table 7.3 similarity of Wolbachia of Diabrotica virgifera and Dufourea novaeangliae.
wolb	Dnov_294	Dnov_295	Dnov_296
Dvir_003	96.52	96.33	95.9
Dvir_004	93.74	93.55	93.13
Dvir_005	96.46	96.27	95.85
Dvir_006	96.33	96.14	95.71
Dvir_007	96.65	96.46	96.04
Dvir_008	96.57	96.37	95.95
Dvir_009	96.64	96.45	96.02
Dvir_010	96.66	96.46	96.04
Dvir_011	96.38	96.18	95.76
Dvir_012	96.35	96.16	95.73
Dvir_013	96.46	96.27	95.85
Dvir_014	96.47	96.28	95.86
Dvir_015	96.58	96.38	95.96
Dvir_016	96.61	96.42	96
Dvir_017	96.03	95.84	95.41
Dvir_018	96.53	96.34	95.92
Dvir_019	96.41	96.21	95.79
Dvir_020	96.51	96.32	95.89
Dvir_021	95.82	95.63	95.21
Dvir_022	96.5	96.31	95.88
Dvir_023	96.45	96.25	95.83
Dvir_024	96.48	96.28	95.86
