# Supplementary material for: Multiple long-range host shifts of major Wolbachia supergroups infecting arthropods
Source: Sci Rep. 2022 May 17;12:8131. doi: 10.1038/s41598-022-12299-x (PMC9114371; doi:10.1038/s41598-022-12299-x)
Supplement: Supplementary file 14 — Supplementary Table 8. [file 41598_2022_12299_MOESM14_ESM.xlsx]

## Sheet: dvir_vs_dana_overall_stats
Supplementary table 8.1 overall descriptive statistics of Diabrotica virgifera and Drosophila ananassae Wolbachia similarities.
	overall_mean	overall_min	overall_max
mean	90.3688	48.0727	96.4123
min	87.992	47.14	93.84
max	90.9053	50.84	96.74
Legend:
min: minimum value found.
max: maximum value found.

## Sheet: dvir_vs_dana_stats
Supplementary table 8.2 descriptive statistics of Diabrotica virgifera and Drosophila ananassae Wolbachia similarities.
	Dvir count	mean	std	min	25%	50%	75%	max
Dana_032	22	96.4123	0.606378	93.84	96.4725	96.565	96.6475	96.74
Dana_033	22	94.8814	0.606255	92.31	94.94	95.045	95.1175	95.21
Dana_035	22	96.4055	0.605347	93.84	96.47	96.555	96.6375	96.74
Dana_036	22	94.5055	0.605245	91.94	94.57	94.655	94.74	94.83
Dana_037	22	89.9945	0.604568	87.43	90.05	90.15	90.23	90.32
Dana_038	22	94.4123	0.606394	91.84	94.4775	94.565	94.6475	94.74
Dana_039	22	93.1777	0.396544	91.64	93.18	93.285	93.3775	93.45
Dana_040	22	96.4055	0.605347	93.84	96.47	96.555	96.6375	96.74
Dana_041	22	93.6009	0.586936	91.12	93.66	93.75	93.8275	93.92
Dana_043	22	91.4109	0.609589	88.83	91.4625	91.57	91.66	91.73
Dana_044	22	94.0259	0.60702	91.45	94.09	94.185	94.2575	94.35
Dana_045	22	96.3295	0.605691	93.76	96.39	96.48	96.56	96.66
Dana_046	22	94.1077	0.559719	91.76	94.16	94.25	94.335	94.43
Dana_047	22	81.7905	0.64335	79.14	81.8325	81.875	81.96	82.88
Dana_048	22	48.0727	0.659496	47.14	47.8625	47.945	48.155	50.84
Legend:
std: standard deviation.
min: minimum value found.
max: maximum value found.

## Sheet: dvir_vs_dana
Supplementary table 8.3 similarity of Wolbachia of Diabrotica virgifera and Drosophila ananassae.
wolb	Dana_032	Dana_033	Dana_035	Dana_036	Dana_037	Dana_038	Dana_039	Dana_040	Dana_041	Dana_043	Dana_044	Dana_045	Dana_046	Dana_047	Dana_048
Dvir_003	96.61	95.07	96.6	94.7	90.18	94.6	93.32	96.6	93.79	91.6	94.22	96.52	94.29	81.9	47.85
Dvir_004	93.84	92.31	93.84	91.94	87.43	91.84	91.64	93.84	91.12	88.83	91.45	93.76	91.76	79.14	50.84
Dvir_005	96.55	95.02	96.54	94.64	90.13	94.55	93.26	96.54	93.73	91.54	94.16	96.47	94.23	81.84	48.17
Dvir_006	96.42	94.88	96.41	94.51	90	94.42	93.12	96.41	93.6	91.41	94.04	96.33	94.1	81.72	48.28
Dvir_007	96.74	95.21	96.73	94.83	90.32	94.74	93.45	96.73	93.92	91.73	94.35	96.66	94.42	82.03	47.96
Dvir_008	96.66	95.13	96.65	94.75	90.24	94.66	93.37	96.65	93.84	91.66	94.27	96.57	94.35	81.96	47.94
Dvir_009	96.72	95.19	96.72	94.82	90.31	94.72	93.43	96.72	93.91	91.71	94.34	96.64	94.41	82.02	47.96
Dvir_010	96.74	95.21	96.74	94.83	90.32	94.74	93.45	96.74	93.92	91.73	94.35	96.66	94.43	82.03	47.98
Dvir_011	96.46	94.93	96.46	94.56	90.04	94.47	93.17	96.46	93.65	91.45	94.08	96.38	94.15	81.77	48.14
Dvir_012	96.43	94.9	96.42	94.52	90.02	94.43	93.14	96.42	93.62	91.42	94.04	96.35	94.12	81.73	47.7
Dvir_013	96.55	95.05	96.55	94.65	90.14	94.55	93.41	96.55	93.74	91.7	94.16	96.47	94.24	81.87	47.83
Dvir_014	96.56	95.02	96.55	94.65	90.14	94.56	93.27	96.55	93.75	91.55	94.18	96.48	94.25	81.86	47.9
Dvir_015	96.66	95.13	96.66	94.76	90.24	94.67	93.38	96.66	93.85	91.66	94.28	96.58	94.35	81.96	47.95
Dvir_016	96.7	95.17	96.69	94.79	90.28	94.7	93.41	96.69	93.88	91.69	94.31	96.62	94.39	82	47.94
Dvir_017	96.12	94.59	96.11	94.21	89.71	94.12	92.84	96.11	93.31	91.11	93.74	96.04	93.8	81.43	48.16
Dvir_018	96.61	95.08	96.6	94.71	90.2	94.61	93.32	96.6	93.79	91.61	94.22	96.53	94.29	81.91	47.91
Dvir_019	96.51	94.97	96.5	94.6	90.08	94.5	93.21	96.5	93.69	91.5	94.12	96.42	94.19	81.87	48.19
Dvir_020	96.6	95.06	96.59	94.69	90.18	94.6	93.3	96.59	93.78	91.58	94.21	96.51	94.28	81.89	47.92
Dvir_021	95.91	94.38	95.9	94	89.49	93.91	92.61	95.9	93.09	90.9	93.52	95.83	93.59	82.88	47.14
Dvir_022	96.58	95.05	96.58	94.68	90.16	94.58	93.29	96.58	93.77	91.58	94.2	96.5	94.27	81.88	47.83
Dvir_023	96.53	95	96.52	94.62	90.11	94.53	93.24	96.52	93.72	91.52	94.14	96.45	94.21	81.83	48.16
Dvir_024	96.57	95.04	96.56	94.66	90.16	94.57	93.28	96.56	93.75	91.56	94.19	96.48	94.25	81.87	47.85
