# Supplementary material for: Multiple long-range host shifts of major Wolbachia supergroups infecting arthropods
Source: Sci Rep. 2022 May 17;12:8131. doi: 10.1038/s41598-022-12299-x (PMC9114371; doi:10.1038/s41598-022-12299-x)
Supplement: Supplementary file 15 — Supplementary Table 9. [file 41598_2022_12299_MOESM15_ESM.xlsx]

## Sheet: descriptive_statistics
Supplementary table 9.1 Descriptive statistics of Wolbachia similarities of a supergroup B sample.
wolb	mean	std	min	max
Dcit vs Aalb_001	91.41	2.40533	86.45	93.08
Dcit vs Dmau_011	93.0475	2.35888	88.19	94.7
Dcit vs Dmau_012	92.805	2.40719	87.89	94.62
Dcit vs Dmau_013	92.8563	2.36022	88	94.51
Dcit vs Hvit_015	93.4825	2.53793	88.33	95.24
Dcit vs Hvit_016	93.4912	2.53737	88.34	95.25
Dcit vs Turt_018	93.885	2.61405	88.56	95.67
Legend:
std: standard deviation
min: minimum value found
max: maximum value found

## Sheet: dcit_vs_aalb
Supplementary table 9.2 similarity of Wolbachia of Diaphorina citri and Aedes albopictus.
wolb	Aalb_001
Dcit_003	93.08
Dcit_004	93.07
Dcit_005	92.32
Dcit_006	91.47
Dcit_007	86.45
Dcit_008	89.14
Dcit_009	93.07
Dcit_010	92.68

## Sheet: dcit_vs_dmau
Supplementary table 9.3 similarity of Wolbachia of Diaphorina citri and Drosophila mauritiana.
wolb	Dmau_011	Dmau_012	Dmau_013
Dcit_003	94.7	94.37	94.51
Dcit_004	94.7	94.37	94.51
Dcit_005	93.94	93.61	93.75
Dcit_006	93.01	92.68	92.82
Dcit_007	88.19	87.89	88
Dcit_008	90.85	90.54	90.65
Dcit_009	94.69	94.36	94.5
Dcit_010	94.3	94.62	94.11

## Sheet: dcit_vs_hvit
Supplementary table 9.4 similarity of Wolbachia of Diaphorina citri and Homalodisca vitripennis.
wolb	Hvit_015	Hvit_016
Dcit_003	95.24	95.25
Dcit_004	95.24	95.25
Dcit_005	94.48	94.48
Dcit_006	93.56	93.57
Dcit_007	88.33	88.34
Dcit_008	90.94	90.95
Dcit_009	95.23	95.24
Dcit_010	94.84	94.85

## Sheet: dcit_vs_turt
Supplementary table 9.5 similarity of Wolbachia of Diaphorina citri and Tetranychus urticae.
wolb	Turt_018
Dcit_003	95.67
Dcit_004	95.67
Dcit_005	94.91
Dcit_006	94.09
Dcit_007	88.56
Dcit_008	91.25
Dcit_009	95.66
Dcit_010	95.27
